# Supplementary material for: A monoclinic polymorph of 1-(4-chloro­phen­yl)-3-(4-methoxy­phen­yl)prop-2-en-1-one
Source: Acta Crystallogr Sect E Struct Rep Online. 2010 Jan 9;66(Pt 2):o269–70. doi: 10.1107/S1600536809054956 (PMC2979778; doi:10.1107/S1600536809054956)
Supplement: Supplementary file 2 [file e-66-0o269-Isup2.hkl]

# 
# h,k,l, Fc-squared, Fo-squared, sigma(Fo-squared) and status flag 
# 
data_I
_shelx_title ' hsy774 in P2(1)/c' 
_shelx_refln_list_code          4 
_shelx_F_calc_maximum      121.54 
_exptl_crystal_F_000       568.00 
_reflns_d_resolution_high  0.8019 
 
loop_ 
 _symmetry_equiv_pos_as_xyz 
 'x, y, z' 
 '-x, y+1/2, -z+1/2' 
 '-x, -y, -z' 
 'x, -y-1/2, z-1/2' 
 
_cell_length_a    15.6695 
_cell_length_b    14.1235 
_cell_length_c     5.8455 
_cell_angle_alpha  90.000 
_cell_angle_beta   90.771 
_cell_angle_gamma  90.000 
 
_shelx_F_squared_multiplier     1.000 
 
loop_ 
 _refln_index_h 
 _refln_index_k 
 _refln_index_l 
 _refln_F_squared_calc 
 _refln_F_squared_meas 
 _refln_F_squared_sigma 
 _refln_observed_status 
   2   0   0      261.49      259.07      2.11 o 
   3   0   0      699.81      727.93      3.28 o 
   4   0   0       54.77       63.79      1.72 o 
   5   0   0      281.56      349.77      3.84 o 
   6   0   0     2115.05     2033.89      7.06 o 
   7   0   0     5621.10     5839.75     17.76 o 
   8   0   0     1153.25     1170.70     12.85 o 
   9   0   0      231.93      226.02      6.32 o 
  10   0   0      489.79      454.45      9.30 o 
  11   0   0      192.22      190.36      6.91 o 
  12   0   0     4690.64     4773.59     24.37 o 
  13   0   0       69.64       67.30      4.02 o 
  14   0   0      176.94      183.41      6.80 o 
  15   0   0        1.66        1.38      2.98 o 
  16   0   0      605.88      613.15     19.71 o 
  17   0   0        9.66        8.50      3.57 o 
  18   0   0       82.02       98.72      4.69 o 
   1   1   0       42.30       42.04      1.27 o 
   2   1   0     1024.94     1045.96     18.98 o 
   3   1   0      186.51      184.28      3.47 o 
   4   1   0        1.31        2.94      0.41 o 
   5   1   0     3136.67     3022.80     19.96 o 
   6   1   0       57.37       56.13      0.87 o 
   7   1   0      450.91      470.79     12.75 o 
   8   1   0     1764.82     1750.02     22.39 o 
   9   1   0       17.07       21.84      2.83 o 
  10   1   0        7.31       13.23      3.86 o 
  11   1   0     1148.59     1099.11     10.74 o 
  12   1   0      182.71      225.43      8.01 o 
  13   1   0     2091.92     2168.28     39.67 o 
  14   1   0       51.49       47.59      2.53 o 
  15   1   0      191.61      198.12      4.37 o 
  16   1   0       83.07       93.00      2.85 o 
  17   1   0      114.33      122.52      4.88 o 
  18   1   0      376.41      409.68     11.06 o 
  19   1   0       44.45       51.28      2.94 o 
   1   2   0       25.19       34.41      1.28 o 
   2   2   0       87.51       87.04      1.53 o 
   3   2   0      330.56      311.00      4.42 o 
   4   2   0     1068.73      983.99      3.53 o 
   5   2   0      247.96      217.22      3.23 o 
   6   2   0        6.14        5.59      1.33 o 
   7   2   0       30.83       27.14      1.81 o 
   8   2   0      392.26      378.25      5.65 o 
   9   2   0       45.14       44.87      3.59 o 
  10   2   0       83.11       78.28      4.57 o 
  11   2   0       73.52       69.31      6.28 o 
  12   2   0       14.27       15.71      2.19 o 
  13   2   0       42.52       44.34      2.56 o 
  14   2   0      218.46      225.92      6.15 o 
  15   2   0        0.02        0.29      2.34 o 
  16   2   0        5.71        6.86      2.97 o 
  17   2   0       29.24       30.93      4.03 o 
  18   2   0        0.16        1.92      2.52 o 
  19   2   0        0.88        0.63      2.19 o 
   1   3   0        2.83        4.82      0.69 o 
   2   3   0      541.35      599.52      3.94 o 
   3   3   0      195.20      197.45      1.83 o 
   4   3   0      805.97      771.81     26.97 o 
   5   3   0     2092.15     2016.98      8.31 o 
   6   3   0      277.58      261.89      5.18 o 
   7   3   0        1.77        1.37      1.41 o 
   8   3   0     3332.36     3211.46     54.82 o 
   9   3   0       16.74       25.86      3.06 o 
  10   3   0       33.37       20.86      3.28 o 
  11   3   0     1672.84     1811.40     15.45 o 
  12   3   0     1218.77     1231.10     17.52 o 
  13   3   0      941.63      943.93     13.26 o 
  14   3   0      146.79      136.15      5.27 o 
  15   3   0      184.35      197.64      8.54 o 
  16   3   0      129.50      118.05      6.67 o 
  17   3   0       78.89       69.48      5.48 o 
  18   3   0      292.69      285.63      7.31 o 
  19   3   0       57.75       63.01      3.19 o 
   1   4   0      668.38      747.04      8.77 o 
   2   4   0        2.18        4.56      2.27 o 
   3   4   0      891.37      769.14     40.17 o 
   4   4   0       59.43       82.00      4.74 o 
   5   4   0        2.25        3.70      1.53 o 
   6   4   0      509.36      421.20     12.45 o 
   7   4   0     3238.53     3079.10     30.08 o 
   8   4   0      970.69      945.81     17.08 o 
   9   4   0      256.52      240.54     23.86 o 
  10   4   0      942.24      836.90     13.71 o 
  11   4   0        8.42        8.93      2.78 o 
  12   4   0     2763.00     2854.10     18.64 o 
  13   4   0      105.97      103.40      3.25 o 
  14   4   0       10.01        7.46      4.35 o 
  15   4   0        1.21        2.96      3.61 o 
  16   4   0      707.51      668.32     13.65 o 
  17   4   0      117.96      124.47      5.83 o 
  18   4   0      166.74      168.89      5.56 o 
  19   4   0      815.77      852.10      8.93 o 
   1   5   0      614.85      634.15      6.32 o 
   2   5   0     1214.40     1196.34     12.11 o 
   3   5   0       50.01       46.28      3.33 o 
   4   5   0       26.74       34.15      1.12 o 
   5   5   0     2108.76     1873.23     17.57 o 
   6   5   0        0.60        2.65      1.70 o 
   7   5   0      271.80      252.61      4.96 o 
   8   5   0      616.95      612.85      7.78 o 
   9   5   0       17.09       20.63      2.80 o 
  10   5   0      100.86      123.65      9.93 o 
  11   5   0      394.58      388.10      6.05 o 
  12   5   0      328.29      318.65      5.87 o 
  13   5   0     1207.46     1232.51     12.74 o 
  14   5   0       63.18       57.64      3.05 o 
  15   5   0       29.14       22.87      4.61 o 
  16   5   0        2.39        4.27      3.47 o 
  17   5   0       85.22       92.63      5.25 o 
  18   5   0      224.32      236.69      6.17 o 
   0   6   0       32.79       44.11      2.74 o 
   1   6   0       90.15       99.71      2.63 o 
   2   6   0        9.54       10.58      1.39 o 
   3   6   0        1.02       19.43     16.84 o 
   4   6   0     1165.94     1069.87     14.02 o 
   5   6   0      204.91      210.68      6.93 o 
   6   6   0        6.80        3.09      2.32 o 
   7   6   0        3.62        6.45      2.92 o 
   8   6   0      351.10      341.32      9.01 o 
   9   6   0      242.26      252.21      7.97 o 
  10   6   0      156.52      180.15      5.35 o 
  11   6   0      403.12      418.85      6.46 o 
  12   6   0      113.57      106.99      3.84 o 
  13   6   0       18.30       21.82      2.74 o 
  14   6   0      432.36      428.56     10.24 o 
  15   6   0       14.08       10.80      2.82 o 
  16   6   0       49.13       46.64      4.61 o 
  17   6   0      221.44      219.72      6.66 o 
  18   6   0        0.19        2.95      2.04 o 
   1   7   0      413.57      386.43      5.32 o 
   2   7   0     1639.08     1588.84     46.71 o 
   3   7   0       12.75       13.69      1.72 o 
   4   7   0     2473.04     2275.81     22.02 o 
   5   7   0     1330.42     1156.26     16.10 o 
   6   7   0      180.27      135.78      6.31 o 
   7   7   0       60.53       61.61      4.94 o 
   8   7   0     1929.90     1799.15     21.02 o 
   9   7   0       66.98       73.62      3.94 o 
  10   7   0        5.80        8.24      3.60 o 
  11   7   0     1265.37     1222.52     10.74 o 
  12   7   0      714.41      680.92     12.94 o 
  13   7   0       29.61       26.12      2.84 o 
  14   7   0      197.46      193.51      4.43 o 
  15   7   0        1.78       -0.90      2.56 o 
  16   7   0        0.23        1.90      2.83 o 
  17   7   0       62.05       63.22      3.64 o 
   0   8   0     5794.73     6136.66     32.25 o 
   1   8   0      220.01      272.94      5.39 o 
   2   8   0      337.97      355.72      8.92 o 
   3   8   0      967.24      842.42     14.30 o 
   4   8   0       60.57       76.65      5.18 o 
   5   8   0       12.24        8.50      3.97 o 
   6   8   0       35.77       22.51      4.83 o 
   7   8   0     1030.52      928.82     15.93 o 
   8   8   0      331.34      359.01      9.89 o 
   9   8   0      240.18      239.74      9.51 o 
  10   8   0      992.90     1012.98     11.78 o 
  11   8   0      320.46      330.73      5.03 o 
  12   8   0      674.81      677.45      8.54 o 
  13   8   0      115.37      123.81      3.77 o 
  14   8   0       80.86       84.53      3.15 o 
  15   8   0        4.05        0.79      2.18 o 
  16   8   0      566.47      595.34      9.78 o 
  17   8   0      352.34      366.24      6.11 o 
   1   9   0       38.99       42.53      2.68 o 
   2   9   0      818.41      848.55     18.98 o 
   3   9   0      159.69      147.30      7.40 o 
   4   9   0       13.96       11.23      4.29 o 
   5   9   0      474.70      450.40     11.85 o 
   6   9   0       15.69       18.33      6.02 o 
   7   9   0       65.60       78.04      5.52 o 
   8   9   0      240.41      231.96      8.86 o 
   9   9   0       13.71       10.73      6.11 o 
  10   9   0        4.31        4.48      3.56 o 
  11   9   0      310.70      320.95      5.55 o 
  12   9   0      314.73      323.22      4.73 o 
  13   9   0      422.99      452.30      9.44 o 
  14   9   0      152.92      151.71      3.73 o 
  15   9   0        2.52        2.72      2.26 o 
  16   9   0       18.78       18.27      3.06 o 
   0  10   0        1.81        0.96      5.06 o 
   1  10   0       90.26       85.61      3.69 o 
   2  10   0        0.48       -0.58      5.11 o 
   3  10   0      264.38      346.86      9.79 o 
   4  10   0      105.36      132.35      4.58 o 
   5  10   0        1.48        3.13      3.56 o 
   6  10   0       46.26       41.06      3.93 o 
   7  10   0       73.48       64.70      6.50 o 
   8  10   0        0.47        1.70      3.84 o 
   9  10   0       89.39       94.30      4.53 o 
  10  10   0        2.31       -2.17      2.37 o 
  11  10   0      312.36      334.20      5.68 o 
  12  10   0      158.94      157.73      3.57 o 
  13  10   0       56.39       54.69      2.73 o 
  14  10   0       11.61        8.33      3.10 o 
  15  10   0       66.01       53.03      4.01 o 
   1  11   0      244.90      301.43     17.13 o 
   2  11   0     1842.01     2236.54     19.99 o 
   3  11   0        4.39        5.12      4.93 o 
   4  11   0     1725.02     2051.92     35.09 o 
   5  11   0      537.27      583.43     14.67 o 
   6  11   0      104.85      108.22      4.77 o 
   7  11   0       16.67       21.60      3.50 o 
   8  11   0      679.91      734.93     19.10 o 
   9  11   0        1.13        3.45      2.89 o 
  10  11   0       52.72       55.14      2.68 o 
  11  11   0      709.46      728.79     24.97 o 
  12  11   0      242.38      255.80      5.57 o 
  13  11   0        2.24        2.84      2.11 o 
  14  11   0      187.83      201.27      5.96 o 
   1  12   0        6.65        7.90      3.71 o 
   2  12   0      238.47      272.73      6.86 o 
   3  12   0     1131.56     1272.51     51.37 o 
   4  12   0        3.73        0.36      3.82 o 
   5  12   0       13.57       18.13      3.64 o 
   6  12   0       12.41        7.39      3.64 o 
   7  12   0      317.74      339.37     11.24 o 
   8  12   0       40.64       37.30      3.00 o 
   9  12   0       73.66       64.18      3.21 o 
  10  12   0      225.92      232.41      5.84 o 
  11  12   0      119.74      137.26      4.36 o 
  12  12   0      118.66      118.96      3.16 o 
  13  12   0       31.06       34.39      2.42 o 
  14  12   0       49.16       46.72      2.97 o 
   1  13   0        4.68       10.93      3.53 o 
   2  13   0      144.27      173.92      7.80 o 
   3  13   0      171.63      189.46      6.95 o 
   4  13   0        8.99       10.62      3.59 o 
   5  13   0        8.75        6.70      2.88 o 
   6  13   0        0.08        0.82      2.61 o 
   7  13   0        1.67        2.74      2.67 o 
   8  13   0      112.13      101.12      3.21 o 
   9  13   0       75.40       74.29      3.54 o 
  10  13   0       65.31       57.33      3.41 o 
  11  13   0      432.29      441.29      6.45 o 
  12  13   0       10.29        8.81      2.03 o 
  13  13   0       70.23       65.39      3.45 o 
   0  14   0      144.26      149.61      7.18 o 
   1  14   0      239.53      265.38      6.35 o 
   2  14   0       16.21       18.05      3.75 o 
   3  14   0      169.45      173.61      7.38 o 
   4  14   0        0.65       -1.26      4.82 o 
   5  14   0       15.00       12.34      2.34 o 
   6  14   0       85.82       86.20      2.88 o 
   7  14   0       93.60       91.76      4.91 o 
   8  14   0       91.96       95.65      4.24 o 
   9  14   0        4.25        4.78      1.97 o 
  10  14   0       93.09       88.65      3.30 o 
  11  14   0        0.25        0.59      1.77 o 
   1  15   0       17.41       20.55      3.09 o 
   2  15   0      452.26      507.74      6.30 o 
   3  15   0       34.57       37.00      2.58 o 
   4  15   0      558.22      625.25      8.08 o 
   5  15   0      108.16      121.85      4.67 o 
   6  15   0       48.96       48.15      4.34 o 
   7  15   0        4.11        2.22      2.26 o 
   8  15   0      259.11      265.76      6.00 o 
   9  15   0      116.26      130.56      3.29 o 
  10  15   0       59.66       57.68      3.02 o 
   0  16   0      333.90      369.14      8.00 o 
   1  16   0       98.80      113.51      5.15 o 
   2  16   0      163.49      155.14      5.72 o 
   3  16   0      608.41      661.35      8.09 o 
   4  16   0       23.22       23.91      3.87 o 
   5  16   0        0.53       -0.60      2.41 o 
   6  16   0       28.28       30.65      2.65 o 
   7  16   0      143.02      151.12      4.92 o 
   8  16   0        8.80        7.56      2.58 o 
 -19   1   1       29.97       26.01      2.42 o 
 -18   1   1      157.14      162.88      7.08 o 
 -17   1   1       41.75       46.62      3.06 o 
 -16   1   1      422.71      421.04      7.74 o 
 -15   1   1     1186.49     1263.60     22.37 o 
 -14   1   1      547.32      507.03      9.13 o 
 -13   1   1      453.94      467.62     10.65 o 
 -12   1   1     1475.77     1510.26     14.64 o 
 -11   1   1       30.81       29.78      2.37 o 
 -10   1   1        1.84       -1.79      1.79 o 
  -9   1   1      489.87      434.04      6.00 o 
  -8   1   1      697.80      749.89     35.56 o 
  -7   1   1      127.72      147.34      6.83 o 
  -6   1   1      965.25      976.31      5.92 o 
  -5   1   1      161.34      151.12      2.02 o 
  -4   1   1      429.90      442.82      3.29 o 
  -3   1   1      237.80      256.98      1.87 o 
  -2   1   1       18.56       15.56      0.87 o 
  -1   1   1     3640.04     3691.05      9.64 o 
   0   1   1       61.37       69.89      0.86 o 
   1   1   1     8535.76     7905.88    168.53 o 
   2   1   1       45.33       56.61      1.33 o 
   3   1   1      183.41      175.75      4.78 o 
   4   1   1     2211.65     2226.65     19.43 o 
   5   1   1       51.23       60.43      2.95 o 
   6   1   1      452.14      472.81      3.99 o 
   7   1   1     3733.62     3945.52     37.57 o 
   8   1   1     2032.74     2114.72     11.96 o 
   9   1   1     1180.55     1233.87     14.92 o 
  10   1   1       13.52       13.40      3.38 o 
  11   1   1      207.41      216.72      5.67 o 
  12   1   1      300.34      306.47      6.03 o 
  13   1   1      534.64      516.06      7.81 o 
  14   1   1       15.29       17.60      2.06 o 
  15   1   1      178.65      188.98      3.99 o 
  16   1   1       36.67       39.91      2.28 o 
  17   1   1      207.52      211.39      3.49 o 
  18   1   1      105.54      104.86      4.59 o 
 -19   2   1      173.60      198.07      4.83 o 
 -18   2   1      139.95      143.39      5.66 o 
 -17   2   1      905.38      939.80     29.13 o 
 -16   2   1       19.95       27.23      3.07 o 
 -15   2   1        1.65        6.02      4.31 o 
 -14   2   1      494.87      458.46      8.57 o 
 -13   2   1        7.45       11.99      3.29 o 
 -12   2   1       27.21       32.83      2.46 o 
 -11   2   1     1310.63     1396.84     19.85 o 
 -10   2   1      928.68      925.59     13.44 o 
  -9   2   1      828.91      788.75     11.72 o 
  -8   2   1      249.16      250.02      4.11 o 
  -7   2   1     8518.04     8755.88     21.38 o 
  -6   2   1     3910.70     4097.95     27.94 o 
  -5   2   1     2241.26     2356.86      5.63 o 
  -4   2   1     9371.25     8877.32    124.12 o 
  -3   2   1      912.80      888.63      5.75 o 
  -1   2   1      988.61     1004.24      9.86 o 
   0   2   1    14772.15    13704.75    107.38 o 
   1   2   1       66.23       85.03      2.05 o 
   2   2   1     6549.04     6863.36     29.61 o 
   3   2   1     2507.97     2459.48      9.15 o 
   4   2   1     1802.80     1865.98      7.56 o 
   5   2   1     1824.38     1859.14      9.96 o 
   6   2   1      438.29      588.61     10.10 o 
   7   2   1        2.62        6.35      1.14 o 
   8   2   1       33.44       56.55      3.59 o 
   9   2   1      440.40      426.55     19.41 o 
  10   2   1      670.89      654.46     12.10 o 
  11   2   1      553.31      539.28      5.97 o 
  12   2   1     8225.99     8082.81     28.73 o 
  13   2   1      174.13      184.29      5.05 o 
  14   2   1      235.78      215.87      4.94 o 
  15   2   1       29.45       33.30      2.77 o 
  16   2   1      383.62      389.29      5.95 o 
  17   2   1      178.97      203.10     10.17 o 
  18   2   1       11.69        6.82      2.56 o 
 -19   3   1       29.81       39.45      2.57 o 
 -18   3   1      111.52      116.66      4.99 o 
 -17   3   1        0.06        4.83      3.38 o 
 -16   3   1       19.42       14.68      4.26 o 
 -15   3   1      554.03      625.21     23.88 o 
 -14   3   1      898.50      888.65     31.41 o 
 -13   3   1      138.65      128.28      3.95 o 
 -12   3   1      595.31      619.48      7.44 o 
 -11   3   1        3.84        8.61      4.31 o 
 -10   3   1       63.43       60.16      4.03 o 
  -9   3   1      597.20      547.60     10.09 o 
  -8   3   1      508.38      560.57      5.04 o 
  -7   3   1      383.06      428.52      6.06 o 
  -6   3   1     1757.71     1847.74     16.52 o 
  -5   3   1      997.62     1059.09     14.43 o 
  -4   3   1      550.86      581.98      5.36 o 
  -3   3   1     2349.96     2459.56     13.65 o 
  -2   3   1     6325.66     6258.44    101.82 o 
  -1   3   1     2435.97     2456.44     51.13 o 
   0   3   1       70.76       78.15      2.92 o 
   2   3   1      795.67      731.21      7.31 o 
   3   3   1      379.77      404.88      3.92 o 
   4   3   1     1619.25     1634.68     36.48 o 
   5   3   1      119.96      133.14      3.11 o 
   6   3   1      265.43      260.47      6.57 o 
   7   3   1     2755.87     2644.14     20.45 o 
   8   3   1      384.30      420.36     27.91 o 
   9   3   1      419.91      435.15     24.13 o 
  10   3   1      387.33      374.83      9.40 o 
  11   3   1       19.47       16.78      2.40 o 
  12   3   1       65.17       75.13      3.01 o 
  13   3   1      726.77      719.30     10.25 o 
  14   3   1       19.69       18.21      2.12 o 
  15   3   1        6.32        7.97      2.21 o 
  16   3   1       25.68       33.34      2.39 o 
  17   3   1      119.28      131.24      5.47 o 
  18   3   1       67.08       64.32      4.04 o 
 -18   4   1       61.14       57.54      3.90 o 
 -17   4   1       29.04       35.05      4.02 o 
 -16   4   1       10.04       10.53      3.91 o 
 -15   4   1        9.69       20.98      4.37 o 
 -14   4   1      145.07      135.68      7.84 o 
 -13   4   1       31.99       33.88      3.34 o 
 -12   4   1      306.19      300.54      6.96 o 
 -11   4   1       35.01       34.69      3.27 o 
 -10   4   1        5.51        5.79      4.09 o 
  -9   4   1       11.78        9.19      2.83 o 
  -8   4   1       92.09       92.74      3.13 o 
  -7   4   1      322.42      343.20      4.30 o 
  -6   4   1      409.52      443.82      4.85 o 
  -5   4   1       87.46       99.40      1.69 o 
  -4   4   1      349.93      388.88      3.56 o 
  -3   4   1      742.41      813.75     11.97 o 
  -2   4   1      471.36      498.02      4.86 o 
  -1   4   1     8641.50     8236.56     95.56 o 
   0   4   1     9147.82     8399.13     31.09 o 
   1   4   1     2665.42     2597.25     35.45 o 
   2   4   1      442.56      425.17      6.86 o 
   3   4   1      428.52      450.61     20.07 o 
   4   4   1      170.72      189.35      3.58 o 
   5   4   1      689.45      766.03     18.49 o 
   6   4   1      311.91      309.08      7.08 o 
   7   4   1       14.55       26.88      2.18 o 
   8   4   1       41.93       46.00      3.01 o 
   9   4   1       15.48       24.25      3.49 o 
  10   4   1      339.82      371.14      8.43 o 
  11   4   1      728.70      759.39      8.70 o 
  12   4   1      167.07      159.79      3.78 o 
  13   4   1        0.41        0.90      2.17 o 
  14   4   1       79.52       66.32      3.34 o 
  15   4   1       51.61       51.90      2.83 o 
  16   4   1       18.31       18.27      2.82 o 
  17   4   1       51.65       42.55      4.24 o 
  18   4   1       15.39       15.70      3.01 o 
 -18   5   1      155.70      141.72      4.83 o 
 -17   5   1       41.00       46.90      4.02 o 
 -16   5   1      367.00      351.96      9.58 o 
 -15   5   1      729.75      733.80     14.56 o 
 -14   5   1       86.73       72.25      4.07 o 
 -13   5   1      227.88      245.14      6.35 o 
 -12   5   1      578.07      602.92     22.42 o 
 -11   5   1      265.45      272.82      8.34 o 
 -10   5   1       19.74       23.43      3.34 o 
  -9   5   1      374.18      335.20      8.65 o 
  -8   5   1      250.82      246.47      8.57 o 
  -7   5   1       10.51       19.33      1.66 o 
  -6   5   1      435.67      373.96      5.88 o 
  -5   5   1      297.80      278.20      3.16 o 
  -4   5   1      127.59      136.52      3.56 o 
  -3   5   1       44.92       41.90      1.71 o 
  -2   5   1        8.54       13.74      1.11 o 
  -1   5   1      588.49      633.53      6.38 o 
   0   5   1      792.54      756.23     14.70 o 
   1   5   1     5534.02     5169.47     47.54 o 
   2   5   1       80.85       59.52      2.43 o 
   3   5   1     1312.81     1434.50     82.48 o 
   4   5   1     1237.49     1307.38     83.79 o 
   5   5   1       56.15       47.34      3.80 o 
   6   5   1       34.88       29.90      3.64 o 
   7   5   1     1315.06     1245.99     10.85 o 
   8   5   1     1765.00     1759.38     37.58 o 
   9   5   1      496.13      477.20     17.78 o 
  10   5   1        3.33        9.98      5.10 o 
  11   5   1       20.17       23.33      2.88 o 
  12   5   1      606.91      606.79      7.19 o 
  13   5   1      151.56      136.39      4.85 o 
  14   5   1      194.77      179.34      4.63 o 
  15   5   1      155.57      157.85     10.24 o 
  16   5   1       11.20        6.13      3.16 o 
  17   5   1      187.71      188.44      6.44 o 
  18   5   1      145.43      151.31      4.91 o 
 -18   6   1      131.11      135.21      4.04 o 
 -17   6   1      768.74      788.63     11.30 o 
 -16   6   1       52.11       48.40      4.49 o 
 -15   6   1      134.72      136.92      6.80 o 
 -14   6   1       23.45       25.07      3.93 o 
 -13   6   1       48.94       41.24      3.73 o 
 -12   6   1        0.32       -3.07      3.07 o 
 -11   6   1      840.09      805.84     14.24 o 
 -10   6   1     1711.81     1837.82     21.54 o 
  -9   6   1       71.35       81.24      6.08 o 
  -8   6   1       42.78       32.68      4.87 o 
  -7   6   1     3340.30     3228.03     57.37 o 
  -6   6   1      692.29      757.38      9.28 o 
  -5   6   1       96.90      109.39      3.91 o 
  -4   6   1     1534.32     1416.61     11.70 o 
  -3   6   1       64.36       56.91      1.92 o 
  -2   6   1     2868.43     3101.93     26.74 o 
  -1   6   1        9.80       23.50      1.59 o 
   0   6   1     2906.83     2785.07     11.50 o 
   1   6   1        5.33        4.89      1.96 o 
   2   6   1     1417.92     1349.81     78.31 o 
   3   6   1       68.35       46.97      3.31 o 
   4   6   1      160.59      128.48      5.71 o 
   5   6   1     1669.53     1600.41     17.93 o 
   6   6   1       43.02       22.97      3.16 o 
   7   6   1      730.89      693.19     12.39 o 
   8   6   1      215.41      223.76      7.67 o 
   9   6   1     1055.69     1042.37      9.32 o 
  10   6   1      465.36      465.43     10.53 o 
  11   6   1      193.76      182.61      4.76 o 
  12   6   1     4787.39     4567.53     39.84 o 
  13   6   1       76.71       74.25      2.81 o 
  14   6   1      708.54      669.23     10.00 o 
  15   6   1       40.99       39.95      3.35 o 
  16   6   1       83.95       84.83      5.18 o 
  17   6   1       90.72       89.63      4.55 o 
  18   6   1       15.44       17.87      2.28 o 
 -17   7   1        4.16        8.72      2.56 o 
 -16   7   1       18.93       15.59      3.22 o 
 -15   7   1       90.02       85.27      5.14 o 
 -14   7   1      404.31      400.19      9.20 o 
 -13   7   1       67.98       69.69      4.06 o 
 -12   7   1       26.45       25.06      2.70 o 
 -11   7   1       35.85       22.33      2.52 o 
 -10   7   1       64.03       62.96      3.28 o 
  -9   7   1      479.37      499.66      8.49 o 
  -8   7   1        2.08        1.05      2.69 o 
  -7   7   1      145.46      139.85      6.51 o 
  -6   7   1      969.11      956.49     32.90 o 
  -5   7   1      576.56      574.39     11.17 o 
  -4   7   1      221.81      237.98      5.48 o 
  -3   7   1      506.72      571.54      9.00 o 
  -2   7   1     4130.05     4292.63     77.16 o 
  -1   7   1      616.92      664.48      6.18 o 
   0   7   1      202.47      220.31      4.88 o 
   1   7   1     5041.71     5159.18    182.95 o 
   2   7   1      573.50      562.54     33.71 o 
   3   7   1      226.57      262.52     25.12 o 
   4   7   1      555.75      518.17     11.26 o 
   5   7   1      114.63      118.60      5.70 o 
   6   7   1      154.03      159.51      6.74 o 
   7   7   1      449.72      421.63     10.48 o 
   8   7   1        9.84        8.39      5.76 o 
   9   7   1      270.47      252.52      5.12 o 
  10   7   1      736.86      748.59     28.75 o 
  11   7   1        9.18        6.76      3.43 o 
  12   7   1      179.51      180.92      4.62 o 
  13   7   1      271.37      274.00      5.30 o 
  14   7   1        1.67        3.18      2.21 o 
  15   7   1       16.84       13.77      2.22 o 
  16   7   1        1.17        2.70      3.09 o 
  17   7   1       37.45       44.85      3.54 o 
 -16   8   1       39.12       31.73      2.35 o 
 -15   8   1        5.50        3.96      3.00 o 
 -14   8   1       64.76       66.10      3.49 o 
 -13   8   1       63.89       65.52      3.28 o 
 -12   8   1      202.99      198.54      5.84 o 
 -11   8   1      426.08      430.09     10.24 o 
 -10   8   1      125.16      101.28      4.80 o 
  -9   8   1        8.84       12.21      3.22 o 
  -8   8   1       92.81       99.46      7.28 o 
  -7   8   1       60.98       79.60      5.50 o 
  -6   8   1      115.68      109.72      6.43 o 
  -5   8   1      225.46      214.87      7.80 o 
  -4   8   1       54.09       50.09      5.27 o 
  -3   8   1      324.91      316.25      7.65 o 
  -2   8   1      731.35      775.52      9.53 o 
  -1   8   1     1460.05     1461.36     29.13 o 
   0   8   1     1923.40     1915.07     41.79 o 
   1   8   1     2194.29     2256.00     94.98 o 
   2   8   1      114.72       93.92      5.53 o 
   3   8   1      249.24      238.32      8.47 o 
   4   8   1      118.72      105.13      6.33 o 
   5   8   1      239.39      221.78      8.13 o 
   6   8   1      220.05      217.99      8.11 o 
   7   8   1       26.55       24.01      4.31 o 
   8   8   1       24.60       25.65      3.52 o 
   9   8   1       39.70       37.82      4.22 o 
  10   8   1        3.54        6.71      3.39 o 
  11   8   1      459.54      445.66      8.57 o 
  12   8   1      221.39      206.07      4.83 o 
  13   8   1       33.81       29.67      2.65 o 
  14   8   1       20.18       21.51      2.32 o 
  15   8   1       85.53       92.74      4.20 o 
  16   8   1        1.98        4.13      2.94 o 
 -16   9   1      110.94       88.67      3.98 o 
 -15   9   1      278.66      275.90     13.91 o 
 -14   9   1        3.64        5.45      2.49 o 
 -13   9   1        8.79        9.89      2.39 o 
 -12   9   1        5.09        7.52      3.11 o 
 -11   9   1      421.38      432.99      8.29 o 
 -10   9   1       84.00       78.47      4.26 o 
  -9   9   1      359.23      381.43      9.99 o 
  -8   9   1       76.10       80.54      4.33 o 
  -7   9   1        4.85        4.27      2.79 o 
  -6   9   1      378.91      368.65      9.86 o 
  -5   9   1      446.71      517.39     12.23 o 
  -4   9   1       92.93       92.01      6.24 o 
  -3   9   1       64.81       56.84      4.83 o 
  -2   9   1      492.38      530.64      7.90 o 
  -1   9   1        3.81        6.00      2.77 o 
   0   9   1      435.17      424.89      9.70 o 
   1   9   1     3105.62     2759.52     25.81 o 
   2   9   1      998.22      933.59     15.83 o 
   3   9   1      654.93      630.13     13.56 o 
   4   9   1      756.14      689.85     14.22 o 
   5   9   1      133.80      149.72      6.57 o 
   6   9   1        0.45       -0.06      4.14 o 
   7   9   1      357.67      350.77     10.21 o 
   8   9   1      831.64      781.32     15.22 o 
   9   9   1       45.08       33.81      5.09 o 
  10   9   1        1.14        0.01      3.41 o 
  11   9   1       92.91      101.15      4.64 o 
  12   9   1      193.89      197.87      3.82 o 
  13   9   1       44.22       40.17      2.89 o 
  14   9   1      481.11      501.79      5.91 o 
  15   9   1       38.89       38.90      2.51 o 
 -15  10   1       99.11       86.11      4.23 o 
 -14  10   1      246.33      247.61      7.92 o 
 -13  10   1       44.09       46.68      3.64 o 
 -12  10   1       23.93       27.25      2.64 o 
 -11  10   1      227.39      212.60      5.12 o 
 -10  10   1     2085.72     2052.69     14.53 o 
  -9  10   1        8.80       11.44      2.78 o 
  -8  10   1      210.74      206.65      5.98 o 
  -7  10   1     1070.93     1050.21     10.25 o 
  -6  10   1       11.15       15.12      2.77 o 
  -5  10   1        0.93        1.97      3.13 o 
  -4  10   1      423.27      411.86      7.43 o 
  -3  10   1      204.53      227.38      8.54 o 
  -2  10   1      200.78      242.92      8.46 o 
  -1  10   1      556.63      580.43     12.84 o 
   0  10   1      736.87      693.20     15.10 o 
   1  10   1        2.97        5.16      3.39 o 
   2  10   1      346.37      368.50      9.81 o 
   3  10   1        3.53        2.88      3.78 o 
   4  10   1        1.58        8.54      7.17 o 
   5  10   1      775.82      827.52     14.98 o 
   6  10   1      144.94      134.98      7.39 o 
   7  10   1      577.81      553.71     13.13 o 
   8  10   1       64.30       58.11      5.94 o 
   9  10   1     1171.28     1123.18     19.00 o 
  10  10   1       48.14       47.40      5.92 o 
  11  10   1        1.00        2.35      4.86 o 
  12  10   1     1457.23     1483.84     16.61 o 
  13  10   1      197.65      199.91      5.19 o 
  14  10   1      591.79      600.09      7.20 o 
  15  10   1       82.82       81.76      3.74 o 
 -14  11   1       13.86       14.02      3.26 o 
 -13  11   1      132.19      134.95      3.28 o 
 -12  11   1        2.28        2.44      2.08 o 
 -11  11   1      190.02      186.35      4.57 o 
 -10  11   1        2.20        3.15      2.40 o 
  -9  11   1      382.78      386.06      9.51 o 
  -8  11   1      125.07      122.27      4.22 o 
  -7  11   1       39.44       35.94      2.88 o 
  -6  11   1      229.41      231.46      7.31 o 
  -5  11   1        0.46        0.53      2.35 o 
  -4  11   1        1.11        8.15      3.64 o 
  -3  11   1      104.66      125.65      7.54 o 
  -2  11   1      541.23      628.46     14.29 o 
  -1  11   1      213.90      255.45      9.83 o 
   0  11   1      139.60      162.09      8.10 o 
   1  11   1      583.92      670.66     47.22 o 
   2  11   1        1.01        1.59      3.84 o 
   3  11   1        4.55        9.48      3.49 o 
   4  11   1       86.64       83.50      6.09 o 
   5  11   1       13.38       12.21      3.64 o 
   6  11   1       68.68       64.58      5.97 o 
   7  11   1       32.05       29.77      4.77 o 
   8  11   1        6.73        7.51      4.59 o 
   9  11   1      513.70      486.76     12.55 o 
  10  11   1      364.70      333.83     10.47 o 
  11  11   1        3.06        7.59      2.55 o 
  12  11   1       16.09       16.77      2.22 o 
  13  11   1        0.26        1.91      2.43 o 
  14  11   1       43.73       47.11      2.34 o 
 -13  12   1       23.16       21.76      2.15 o 
 -12  12   1        8.86        9.85      2.00 o 
 -11  12   1      567.89      548.57      6.59 o 
 -10  12   1      327.21      304.85      5.42 o 
  -9  12   1       24.60       22.20      2.55 o 
  -8  12   1       43.79       39.69      3.00 o 
  -7  12   1        0.50        1.76      2.45 o 
  -6  12   1        1.58        1.90      2.48 o 
  -5  12   1      198.68      191.58      6.30 o 
  -4  12   1        0.87        2.89      2.70 o 
  -3  12   1      123.84      119.58      8.75 o 
  -2  12   1      349.54      373.00     14.35 o 
  -1  12   1       11.20       13.29      3.58 o 
   0  12   1       76.38       90.83      4.55 o 
   1  12   1      567.19      618.36     13.65 o 
   2  12   1        9.59        9.14      4.41 o 
   3  12   1       31.83       37.60      4.88 o 
   4  12   1        4.30        2.96      3.38 o 
   5  12   1        8.83        7.58      3.45 o 
   6  12   1       38.67       36.64      5.33 o 
   7  12   1       23.41       23.34      5.46 o 
   8  12   1        9.43        8.68      4.53 o 
   9  12   1      171.23      162.97      7.78 o 
  10  12   1      330.61      328.71      8.16 o 
  11  12   1       72.40       67.46      2.93 o 
  12  12   1      109.79      112.29      2.91 o 
  13  12   1      108.71      107.87      3.09 o 
 -12  13   1       60.99       52.87      2.44 o 
 -11  13   1      347.69      367.05      4.83 o 
 -10  13   1       57.33       58.87      2.96 o 
  -9  13   1      376.33      403.07      5.93 o 
  -8  13   1       38.69       37.78      2.78 o 
  -7  13   1       13.16       12.73      2.93 o 
  -6  13   1      162.02      162.02      5.66 o 
  -5  13   1      107.44      110.83      7.30 o 
  -4  13   1       37.86       34.82      3.41 o 
  -3  13   1       21.49       19.42      3.27 o 
  -2  13   1      338.73      359.87      7.80 o 
  -1  13   1       19.22       20.93      5.16 o 
   0  13   1       75.36       89.01      6.59 o 
   1  13   1      911.06      926.89     16.61 o 
   2  13   1      773.07      766.45     15.20 o 
   3  13   1       58.57       55.06      5.68 o 
   4  13   1      354.31      357.46     10.56 o 
   5  13   1      126.17      115.80      7.03 o 
   6  13   1        1.70        0.65      4.28 o 
   7  13   1      131.76      126.42      7.03 o 
   8  13   1      469.09      458.78     11.48 o 
   9  13   1       58.17       56.97      6.99 o 
  10  13   1        3.34        5.72      1.92 o 
  11  13   1       53.21       48.40      3.59 o 
  12  13   1       96.47      101.80      2.91 o 
 -11  14   1        6.11        7.48      1.96 o 
 -10  14   1     1176.29     1223.39     31.71 o 
  -9  14   1       32.52       31.53      2.17 o 
  -8  14   1      121.59      127.20      4.38 o 
  -7  14   1      359.90      346.98      6.94 o 
  -6  14   1        9.97       11.25      2.95 o 
  -5  14   1        3.90        4.42      2.80 o 
  -4  14   1      474.62      462.39      8.42 o 
  -3  14   1      665.51      692.52     17.61 o 
  -2  14   1       15.20       18.16      3.59 o 
  -1  14   1      769.22      801.06     15.32 o 
   0  14   1      447.81      470.57     11.93 o 
   1  14   1        2.63        4.26      4.10 o 
   2  14   1      217.19      231.82      8.75 o 
   3  14   1       67.48       63.03      5.87 o 
   4  14   1        3.18       -0.14      4.08 o 
   5  14   1      183.34      187.98      7.85 o 
   6  14   1       57.21       61.56      5.30 o 
   7  14   1      134.32      130.88      4.46 o 
   8  14   1        3.38        4.07      1.97 o 
   9  14   1      674.70      686.97      6.41 o 
  10  14   1       44.76       43.48      2.07 o 
  11  14   1      102.82      102.70      2.75 o 
  -9  15   1      196.72      209.87      4.11 o 
  -8  15   1       85.54       87.55      3.40 o 
  -7  15   1       15.76       16.32      2.34 o 
  -6  15   1       58.01       57.25      3.28 o 
  -5  15   1       99.20       96.08      4.17 o 
  -4  15   1       54.93       49.35      3.28 o 
  -3  15   1      481.25      509.73     20.31 o 
  -2  15   1       20.74       21.36      4.19 o 
  -1  15   1       14.71       11.16      3.85 o 
   0  15   1       68.12       67.60      5.31 o 
   1  15   1       37.60       40.84      5.01 o 
   2  15   1      137.48      136.10      6.44 o 
   3  15   1       33.37       25.55      4.12 o 
   4  15   1        9.90       10.88      3.92 o 
   5  15   1        0.96        6.58      2.73 o 
   6  15   1        8.76        5.15      1.96 o 
   7  15   1        0.07       -1.19      1.94 o 
   8  15   1        1.13        2.42      1.76 o 
   9  15   1      373.68      363.86      4.75 o 
  -7  16   1        2.72        3.20      1.94 o 
  -6  16   1        0.28        1.84      2.18 o 
  -5  16   1      149.21      150.25      3.84 o 
  -4  16   1       13.64       16.74      2.52 o 
  -3  16   1      190.26      200.42      6.73 o 
  -2  16   1      139.28      151.46      6.17 o 
  -1  16   1       11.40       10.99      3.68 o 
   0  16   1       19.43       22.87      3.48 o 
   1  16   1        0.06       -1.33      3.33 o 
   2  16   1      123.32      132.37      4.98 o 
   3  16   1       28.03       33.45      4.15 o 
   4  16   1       12.44       13.51      3.22 o 
   5  16   1        5.25        3.57      2.20 o 
   6  16   1        3.06        3.56      2.03 o 
   7  16   1        0.13       -0.83      2.67 o 
  -3  17   1        3.42        7.09      3.14 o 
  -2  17   1       35.41       38.12      3.24 o 
  -1  17   1      104.27       86.66      3.96 o 
   0  17   1        3.56        7.02      3.30 o 
   1  17   1      199.81      204.73      5.31 o 
 -18   0   2       30.13       37.54      3.19 o 
 -17   0   2      168.11      155.24      6.14 o 
 -16   0   2       12.66        9.89      3.91 o 
 -15   0   2     1390.87     1261.07     19.17 o 
 -14   0   2       75.82      114.63      6.67 o 
 -13   0   2     1350.20     1135.27     18.70 o 
 -12   0   2        0.54        0.35      4.19 o 
 -11   0   2     1050.59     1000.51     16.64 o 
 -10   0   2       81.34       78.13      4.28 o 
  -9   0   2       15.30       20.67      2.91 o 
  -8   0   2     3285.34     3337.75     21.05 o 
  -7   0   2     7123.07     7568.14    174.16 o 
  -6   0   2      377.97      403.46      8.36 o 
  -5   0   2     3320.83     3483.84     53.19 o 
  -4   0   2      756.05      751.10      7.34 o 
  -3   0   2      391.60      422.11     11.73 o 
  -2   0   2      889.36      832.54     11.48 o 
  -1   0   2     9404.25     9192.49     29.57 o 
   0   0   2     1032.47     1089.82     10.37 o 
   1   0   2     3790.57     3956.40     19.37 o 
   2   0   2       70.74       60.91      2.54 o 
   3   0   2     3064.76     3171.81     67.00 o 
   4   0   2        0.01        5.03      1.89 o 
   5   0   2    10330.68    10925.99     43.09 o 
   8   0   2     1070.70     1124.99     24.01 o 
   9   0   2      271.12      309.79      8.39 o 
  10   0   2      406.10      442.37     11.34 o 
  11   0   2      116.51      110.60      4.33 o 
  12   0   2      780.24      833.80     18.32 o 
  13   0   2        2.24        7.38      3.22 o 
  14   0   2      352.34      335.14      7.38 o 
  15   0   2       20.12       18.63      5.77 o 
  16   0   2      240.30      254.79      8.78 o 
  17   0   2      102.06      109.18      3.75 o 
  18   0   2       22.85       35.74      3.41 o 
 -18   1   2       30.91       20.45      2.06 o 
 -17   1   2       15.67       14.11      2.33 o 
 -16   1   2      150.99      143.86      4.86 o 
 -15   1   2       22.54       36.59      3.37 o 
 -14   1   2       70.22       61.99      3.95 o 
 -13   1   2       93.44       98.93      4.55 o 
 -12   1   2      121.33      112.72      4.64 o 
 -11   1   2       65.73       59.31      3.82 o 
 -10   1   2      512.67      514.22      8.66 o 
  -9   1   2      243.79      212.12      5.13 o 
  -8   1   2        3.36        3.70      1.52 o 
  -7   1   2       79.67       97.29      2.62 o 
  -6   1   2       73.25       71.56      2.72 o 
  -5   1   2        5.80       11.79      1.29 o 
  -4   1   2       95.77       97.53      2.65 o 
  -3   1   2      285.88      285.08      4.94 o 
  -2   1   2     2384.99     2542.10     11.20 o 
  -1   1   2      175.48      161.39      3.06 o 
   0   1   2      263.22      225.57      3.06 o 
   1   1   2      233.49      206.44      6.05 o 
   2   1   2     1264.06     1300.70      7.98 o 
   3   1   2      423.07      408.89      4.66 o 
   4   1   2      436.01      415.58      5.65 o 
   5   1   2     1502.93     1601.46      9.26 o 
   6   1   2      128.62      136.49      2.81 o 
   7   1   2        7.86       15.65      1.25 o 
   8   1   2      982.64     1046.69     15.83 o 
   9   1   2        4.81        9.00      3.04 o 
  10   1   2      192.35      204.36      5.99 o 
  11   1   2      350.60      362.98      6.11 o 
  12   1   2      414.24      406.44      5.71 o 
  13   1   2     1534.71     1435.76     12.12 o 
  14   1   2      234.82      202.71      4.87 o 
  15   1   2       11.83        9.64      1.96 o 
  16   1   2       12.12       10.56      1.89 o 
  17   1   2       57.99       65.26      2.57 o 
  18   1   2      147.28      186.20      3.54 o 
 -18   2   2        1.20        3.85      2.39 o 
 -17   2   2       10.27       10.01      3.04 o 
 -16   2   2        6.01        5.17      2.58 o 
 -15   2   2       71.58       66.93      3.80 o 
 -14   2   2       77.58       76.51      4.42 o 
 -13   2   2        0.16        1.65      3.12 o 
 -12   2   2        0.55        3.93      3.22 o 
 -11   2   2        0.07        2.29      2.93 o 
 -10   2   2        1.75        3.07      2.16 o 
  -9   2   2      171.98      171.68      3.92 o 
  -8   2   2       52.81       62.15      2.45 o 
  -7   2   2       71.39       85.09      2.08 o 
  -6   2   2      295.63      283.82      7.88 o 
  -5   2   2       61.89       60.40      1.92 o 
  -4   2   2      189.85      206.33      6.68 o 
  -3   2   2      258.25      241.60      3.33 o 
  -2   2   2      803.56      868.95      5.63 o 
  -1   2   2       70.92       80.22      2.26 o 
   0   2   2      487.51      556.99      5.54 o 
   1   2   2      377.58      388.90      4.68 o 
   2   2   2      386.59      407.80      4.81 o 
   3   2   2       73.22       73.47      2.03 o 
   4   2   2       57.29       69.10      1.62 o 
   5   2   2      162.31      191.75      2.89 o 
   6   2   2      262.56      296.88      4.38 o 
   7   2   2      201.73      225.94      4.58 o 
   8   2   2        2.41        3.36      1.44 o 
   9   2   2       47.54       49.34      2.28 o 
  10   2   2       79.62       86.68      2.75 o 
  11   2   2       12.91       12.52      3.25 o 
  12   2   2        6.06        3.35      2.97 o 
  13   2   2      223.68      219.75      4.83 o 
  14   2   2        4.11        1.47      2.18 o 
  15   2   2       10.73        8.76      2.22 o 
  16   2   2       62.47       63.68      2.82 o 
  17   2   2        0.03        0.81      1.59 o 
  18   2   2        6.48       10.14      1.85 o 
 -18   3   2       84.89       81.58      3.78 o 
 -17   3   2       32.35       28.93      3.51 o 
 -16   3   2      597.31      596.38      8.07 o 
 -15   3   2      408.90      446.65      7.79 o 
 -14   3   2       68.50       63.92      3.73 o 
 -13   3   2      354.10      359.90      7.58 o 
 -12   3   2      122.82      127.72      4.83 o 
 -11   3   2       15.17       12.37      3.76 o 
 -10   3   2      315.06      304.61      5.61 o 
  -9   3   2      622.47      557.70     10.17 o 
  -8   3   2      266.11      245.96      4.62 o 
  -7   3   2        0.62        0.12      1.53 o 
  -6   3   2       23.69       31.43      7.54 o 
  -5   3   2       87.41      108.03      4.41 o 
  -4   3   2      643.99      658.05     14.49 o 
  -3   3   2     1354.18     1294.08     27.23 o 
  -2   3   2      896.96      892.04      8.76 o 
  -1   3   2      282.46      261.37      3.00 o 
   0   3   2       98.94       72.98      1.97 o 
   1   3   2      145.76      120.85      2.89 o 
   2   3   2       88.79       77.46      1.77 o 
   3   3   2      506.82      474.69      3.75 o 
   4   3   2      913.65      931.38      5.76 o 
   5   3   2     2230.18     2445.78     14.92 o 
   6   3   2      163.08      160.67      3.89 o 
   7   3   2      235.22      217.15      4.69 o 
   8   3   2      785.26      787.23      8.93 o 
   9   3   2        0.15       -4.15      4.15 o 
  10   3   2      101.34       97.26      6.21 o 
  11   3   2      424.70      426.57      8.21 o 
  12   3   2      145.65      130.76      5.33 o 
  13   3   2     1151.48     1103.54     10.71 o 
  14   3   2      134.66      108.66      4.07 o 
  15   3   2      255.98      237.56      5.68 o 
  16   3   2       21.71       24.81      2.12 o 
  17   3   2      155.55      163.50      6.24 o 
  18   3   2       30.83       29.92      2.94 o 
 -18   4   2      144.75      140.85      4.60 o 
 -17   4   2      295.79      297.09      7.73 o 
 -16   4   2       14.37       12.74      3.60 o 
 -15   4   2     1391.10     1345.21     19.47 o 
 -14   4   2      157.09      190.57      8.48 o 
 -13   4   2      867.64      764.04     10.57 o 
 -12   4   2       31.88       27.39      3.76 o 
 -11   4   2      882.70      880.40     11.17 o 
 -10   4   2      230.39      211.13      8.89 o 
  -9   4   2       41.40       51.73      2.35 o 
  -8   4   2     1693.47     1653.33     42.05 o 
  -7   4   2     2974.61     3070.25     23.13 o 
  -6   4   2       48.55       52.56      3.91 o 
  -5   4   2     2019.32     2027.28     33.25 o 
  -4   4   2       99.51       73.29      2.53 o 
  -3   4   2      339.89      333.06     28.49 o 
  -2   4   2        1.88        9.53      1.51 o 
  -1   4   2     1237.83     1196.96      8.88 o 
   0   4   2      165.22      143.17      2.35 o 
   1   4   2     2743.49     2847.67     12.60 o 
   2   4   2     1234.26     1280.55      8.76 o 
   3   4   2     2132.25     2112.35     12.75 o 
   4   4   2       39.04       40.16      1.83 o 
   5   4   2     4689.69     5095.33     89.40 o 
   7   4   2        2.45       -0.14      1.81 o 
   8   4   2      994.06     1110.62     70.49 o 
   9   4   2      843.42      858.53     34.14 o 
  10   4   2     1168.15     1191.77     18.87 o 
  11   4   2       11.71       11.51      6.05 o 
  12   4   2      535.90      543.27      9.33 o 
  13   4   2        9.55       19.67      2.18 o 
  14   4   2      219.79      207.67      4.20 o 
  15   4   2        3.97        7.48      1.95 o 
  16   4   2      302.10      300.50     17.17 o 
  17   4   2       53.93       64.89      3.52 o 
  18   4   2       29.49       38.83      2.84 o 
 -17   5   2        0.14       -1.76      2.60 o 
 -16   5   2        2.28       -1.11      3.07 o 
 -15   5   2       30.92       27.20      4.38 o 
 -14   5   2      112.66      119.26      6.94 o 
 -13   5   2       10.68       10.77      3.88 o 
 -12   5   2        3.14        4.41      3.04 o 
 -11   5   2      267.80      257.27      6.68 o 
 -10   5   2      425.13      444.61      6.62 o 
  -9   5   2      440.67      480.42      6.51 o 
  -8   5   2       77.28       82.01      5.07 o 
  -7   5   2       98.50      110.62      5.42 o 
  -6   5   2      593.89      598.69     10.97 o 
  -5   5   2       94.40       89.27      2.80 o 
  -4   5   2        3.73        1.03      1.46 o 
  -3   5   2      478.54      444.93     13.37 o 
  -2   5   2     4223.21     4593.80     18.67 o 
  -1   5   2       34.13       27.42      1.66 o 
   0   5   2       80.79       58.79      3.42 o 
   1   5   2     1130.83     1216.49     12.55 o 
   2   5   2     2007.77     2176.84     13.92 o 
   3   5   2      763.60      743.58     15.01 o 
   4   5   2        1.75        3.04      1.89 o 
   5   5   2      263.83      228.91      7.55 o 
   6   5   2      214.16      248.44      7.70 o 
   7   5   2      113.96      137.29      6.09 o 
   8   5   2      201.48      203.60      5.15 o 
   9   5   2        7.76        8.33      2.62 o 
  10   5   2      247.52      230.79      6.32 o 
  11   5   2        2.71        6.22      2.90 o 
  12   5   2      151.32      143.46      4.52 o 
  13   5   2     1191.05     1109.15     10.44 o 
  14   5   2      226.97      206.90      4.18 o 
  15   5   2       50.92       48.81      4.62 o 
  16   5   2        8.18        7.98      2.25 o 
  17   5   2        3.46        8.07      1.86 o 
 -17   6   2        9.74        6.51      2.35 o 
 -16   6   2       73.70       67.90      4.23 o 
 -15   6   2       96.68       95.53      5.56 o 
 -14   6   2      120.34      109.63      6.44 o 
 -13   6   2       11.48        8.26      3.63 o 
 -12   6   2        0.47        3.12      3.00 o 
 -11   6   2        0.17       -1.65      2.95 o 
 -10   6   2        0.13        3.54      2.62 o 
  -9   6   2      450.82      481.39      6.73 o 
  -8   6   2      242.28      280.13      6.48 o 
  -7   6   2      271.97      316.99      8.90 o 
  -6   6   2      522.22      460.11     10.47 o 
  -5   6   2        0.11        0.77      3.23 o 
  -4   6   2       31.76       41.52      2.47 o 
  -3   6   2      320.75      334.86      5.56 o 
  -2   6   2     2341.94     2531.18     15.06 o 
  -1   6   2      132.41      155.49      4.16 o 
   0   6   2     1439.01     1591.98     47.58 o 
   1   6   2      928.98     1003.51     36.98 o 
   2   6   2      759.43      832.02     38.19 o 
   3   6   2       94.00       87.70      3.71 o 
   4   6   2       79.55       90.70      5.25 o 
   5   6   2       79.26       74.81      4.91 o 
   6   6   2      180.15      196.22      5.06 o 
   7   6   2      151.21      167.21      4.83 o 
   8   6   2        3.93        7.83      2.75 o 
   9   6   2      378.63      371.85     10.20 o 
  10   6   2      580.79      551.24      8.23 o 
  11   6   2       54.85       53.29      3.86 o 
  12   6   2      125.89      110.96      4.09 o 
  13   6   2      613.81      577.00      7.68 o 
  14   6   2        2.04        2.59      2.41 o 
  15   6   2       38.61       36.87      2.50 o 
  16   6   2      223.49      252.36     14.26 o 
  17   6   2        0.46       -1.11      2.42 o 
 -17   7   2        9.74       10.20      3.07 o 
 -16   7   2      346.07      347.88      7.08 o 
 -15   7   2      619.57      624.16     10.94 o 
 -14   7   2       75.67       82.19      5.11 o 
 -13   7   2      307.13      314.30      6.32 o 
 -12   7   2        2.10        2.75      2.47 o 
 -11   7   2       64.29       56.10      3.16 o 
 -10   7   2       59.78       53.27      3.11 o 
  -9   7   2     1250.51     1306.71     41.07 o 
  -8   7   2      491.91      539.09     11.53 o 
  -7   7   2       97.72      104.81      4.51 o 
  -6   7   2      574.10      577.32     12.52 o 
  -5   7   2       62.71       59.58      4.79 o 
  -4   7   2     1103.82     1152.84     10.76 o 
  -3   7   2     4091.16     4156.98     20.30 o 
  -2   7   2     1276.96     1297.18     11.85 o 
  -1   7   2      222.20      227.36      4.80 o 
   0   7   2       29.25       19.09      2.05 o 
   1   7   2     1033.07     1047.68     14.42 o 
   2   7   2        8.86        9.82      1.97 o 
   3   7   2      723.77      674.56     10.29 o 
   4   7   2      262.49      260.19      6.19 o 
   5   7   2      863.57      890.03     10.46 o 
   6   7   2       99.10       97.24      3.93 o 
   7   7   2      237.15      226.10      5.96 o 
   8   7   2        8.12        7.82      3.48 o 
   9   7   2      311.46      317.85      7.44 o 
  10   7   2      118.98      107.29      3.86 o 
  11   7   2        6.61        3.36      2.84 o 
  12   7   2       33.44       38.13      4.03 o 
  13   7   2      510.40      507.73      8.37 o 
  14   7   2       48.49       48.15      2.71 o 
  15   7   2      257.55      270.86      5.71 o 
  16   7   2       45.51       50.01      3.80 o 
 -16   8   2       13.15       10.14      2.95 o 
 -15   8   2      911.00      923.49     11.13 o 
 -14   8   2      248.33      238.01      6.80 o 
 -13   8   2      234.91      215.91      6.23 o 
 -12   8   2      110.05      112.63      4.25 o 
 -11   8   2      372.85      356.50      7.64 o 
 -10   8   2      724.98      721.72     10.82 o 
  -9   8   2       65.47       69.91      4.37 o 
  -8   8   2      640.54      648.01     15.90 o 
  -7   8   2      385.18      432.71      8.11 o 
  -6   8   2        8.14        8.97      3.51 o 
  -5   8   2      447.06      470.45     11.17 o 
  -4   8   2       26.79       35.59      5.15 o 
  -3   8   2       73.69       63.56      3.58 o 
  -2   8   2      172.87      202.06      5.45 o 
  -1   8   2       49.13       51.63      2.79 o 
   0   8   2       52.33       45.32      2.51 o 
   1   8   2      620.16      658.95      8.91 o 
   2   8   2     2638.20     2736.67     18.16 o 
   3   8   2      478.19      471.29      7.96 o 
   4   8   2       29.99       25.42      4.46 o 
   5   8   2      591.10      648.77     21.17 o 
   6   8   2        3.30       -1.37      3.35 o 
   7   8   2      166.74      159.73     11.70 o 
   8   8   2      499.52      490.82      8.88 o 
   9   8   2     1697.92     1600.59     15.68 o 
  10   8   2     2094.10     2007.92     17.46 o 
  11   8   2        4.95        4.47      3.45 o 
  12   8   2      213.34      230.70      6.41 o 
  13   8   2       55.86       60.79      2.55 o 
  14   8   2       66.15       66.32      2.31 o 
  15   8   2       83.35       92.46      4.89 o 
  16   8   2      309.91      316.72      6.29 o 
 -15   9   2        5.58        7.81      3.63 o 
 -14   9   2       51.25       48.32      3.01 o 
 -13   9   2        1.11        0.76      3.37 o 
 -12   9   2       68.92       62.92      5.04 o 
 -11   9   2      209.97      207.65      6.13 o 
 -10   9   2      141.74      153.57      5.61 o 
  -9   9   2      497.74      511.19      9.12 o 
  -8   9   2      100.59      108.30      4.91 o 
  -7   9   2       35.87       35.38      3.60 o 
  -6   9   2      372.58      373.61     11.89 o 
  -5   9   2        1.67        3.25      3.08 o 
  -4   9   2        0.32        5.07      2.94 o 
  -3   9   2       65.70       69.23      4.69 o 
  -2   9   2     1297.92     1527.85     34.64 o 
  -1   9   2        5.42       11.89      6.07 o 
   0   9   2       44.56       58.03      2.88 o 
   1   9   2      513.25      604.24      7.16 o 
   2   9   2      553.04      589.24     25.05 o 
   3   9   2      993.88     1023.34     67.42 o 
   4   9   2       20.22       19.57      3.24 o 
   5   9   2      202.35      186.69     10.89 o 
   6   9   2      124.03      129.18      5.24 o 
   7   9   2       48.97       45.67      3.86 o 
   8   9   2       50.70       39.33      3.86 o 
   9   9   2       25.82       23.22      3.80 o 
  10   9   2      323.51      329.55     23.46 o 
  11   9   2       10.51        7.05      3.29 o 
  12   9   2       66.34       64.23      3.89 o 
  13   9   2      354.47      367.83      5.14 o 
  14   9   2       95.08       98.02      3.50 o 
  15   9   2       21.35       16.90      2.69 o 
 -15  10   2       23.91       21.75      3.17 o 
 -14  10   2        9.60        5.17      2.27 o 
 -13  10   2       74.47       73.54      3.66 o 
 -12  10   2        0.18       -0.22      2.89 o 
 -11  10   2       29.05       28.39      2.89 o 
 -10  10   2        8.68        6.60      2.50 o 
  -9  10   2      150.36      151.84      4.63 o 
  -8  10   2      179.32      173.81      5.50 o 
  -7  10   2      151.60      145.36      5.29 o 
  -6  10   2      177.33      184.96      4.76 o 
  -5  10   2       63.85       63.99      3.90 o 
  -4  10   2      224.44      218.91     11.48 o 
  -3  10   2        2.28        0.92      3.55 o 
  -2  10   2      988.38     1080.37     24.99 o 
  -1  10   2        7.13        9.74      3.94 o 
   0  10   2      365.13      423.85     11.16 o 
   1  10   2      541.27      569.05      9.07 o 
   2  10   2      252.13      257.41      6.56 o 
   3  10   2       15.45       16.83      3.08 o 
   4  10   2        1.93        1.36      3.43 o 
   5  10   2        7.81       10.84      3.13 o 
   6  10   2        2.27       -0.05      4.47 o 
   7  10   2       10.93       18.66      5.07 o 
   8  10   2       47.55       49.66      5.88 o 
   9  10   2      680.56      658.92     14.92 o 
  10  10   2      914.26      889.69     17.09 o 
  11  10   2       14.07        9.50      3.27 o 
  12  10   2      276.40      259.72      5.96 o 
  13  10   2       91.77       94.04      3.15 o 
  14  10   2       15.29       19.03      1.81 o 
 -14  11   2       21.14       22.43      2.76 o 
 -13  11   2      208.86      206.41      4.40 o 
 -12  11   2       68.61       54.29      3.34 o 
 -11  11   2       21.01       14.08      3.76 o 
 -10  11   2        4.35        5.15      2.40 o 
  -9  11   2      995.84     1050.11     11.91 o 
  -8  11   2      150.54      167.93      5.55 o 
  -7  11   2      103.04      105.15      4.08 o 
  -6  11   2      749.67      722.73     16.07 o 
  -5  11   2      279.71      286.97      7.17 o 
  -4  11   2      561.65      560.84      9.52 o 
  -3  11   2     2975.86     2892.70     51.63 o 
  -2  11   2      839.68      879.05     12.56 o 
  -1  11   2       38.96       35.82      3.84 o 
   0  11   2        2.11        0.20      3.83 o 
   1  11   2     1226.23     1212.71     19.10 o 
   2  11   2        1.42        2.94      4.85 o 
   3  11   2      613.76      591.61     13.27 o 
   4  11   2       43.26       29.22      5.44 o 
   5  11   2      236.08      205.55      8.64 o 
   6  11   2       25.86       15.61      5.49 o 
   7  11   2      161.96      142.15      7.79 o 
   8  11   2       15.39       19.08      4.84 o 
   9  11   2      395.61      405.57     11.95 o 
  10  11   2      162.79      149.97      7.95 o 
  11  11   2      104.06      107.31      6.82 o 
  12  11   2      135.31      131.23      4.23 o 
  13  11   2      179.54      182.41      4.12 o 
  14  11   2       72.68       71.19      3.35 o 
 -13  12   2       15.31       15.31      3.40 o 
 -12  12   2       35.37       32.80      2.69 o 
 -11  12   2       12.58        9.71      2.62 o 
 -10  12   2      796.60      804.82     19.57 o 
  -9  12   2       35.18       31.73      3.48 o 
  -8  12   2      421.96      418.90      8.86 o 
  -7  12   2       85.77       85.58      3.59 o 
  -6  12   2        2.52        1.52      2.48 o 
  -5  12   2       98.53       88.34      5.27 o 
  -4  12   2       36.77       38.28      3.72 o 
  -3  12   2      138.67      149.30      5.52 o 
  -2  12   2       89.59       97.63      5.14 o 
  -1  12   2        4.04       -0.88      3.06 o 
   0  12   2      251.75      231.87      9.12 o 
   1  12   2       28.82       26.36      4.92 o 
   2  12   2     2404.83     2253.27     25.95 o 
   3  12   2       68.69       65.61      6.50 o 
   4  12   2        0.09        3.42      4.58 o 
   5  12   2       28.66       20.79      4.62 o 
   6  12   2       10.47        9.79      4.42 o 
   7  12   2       92.20       80.59      6.55 o 
   8  12   2      132.55      135.83      7.23 o 
   9  12   2     1049.14      988.56     16.45 o 
  10  12   2      895.59      874.68     14.93 o 
  11  12   2       33.29       34.85      2.54 o 
  12  12   2       73.60       77.76      3.04 o 
  13  12   2       21.82       21.69      3.80 o 
 -12  13   2       20.53       18.04      3.11 o 
 -11  13   2       44.19       39.84      2.72 o 
 -10  13   2        7.33        8.34      2.40 o 
  -9  13   2      329.81      318.64      6.49 o 
  -8  13   2       26.97       22.77      3.38 o 
  -7  13   2       11.10       13.50      3.49 o 
  -6  13   2      105.07       96.61      4.80 o 
  -5  13   2      130.20      131.56      5.14 o 
  -4  13   2       23.30       25.78      3.36 o 
  -3  13   2       44.96       37.54      4.17 o 
  -2  13   2       19.92       24.00      3.06 o 
  -1  13   2       64.07       57.25      6.04 o 
   0  13   2       73.62       72.19      6.30 o 
   1  13   2      110.45      128.46      7.42 o 
   2  13   2        3.04        0.66      4.31 o 
   3  13   2      450.81      411.11     11.48 o 
   4  13   2       82.41       74.74      6.16 o 
   5  13   2      146.93      144.25      7.69 o 
   6  13   2       71.94       68.09      5.78 o 
   7  13   2        5.43        3.90      4.22 o 
   8  13   2       57.87       61.00      5.32 o 
   9  13   2      223.92      198.99      7.54 o 
  10  13   2      261.85      275.24      4.13 o 
  11  13   2        0.84        1.90      1.50 o 
 -10  14   2       49.63       41.20      2.70 o 
  -9  14   2        0.01        1.53      1.98 o 
  -8  14   2      111.39      110.21      5.65 o 
  -7  14   2      157.91      161.90      4.91 o 
  -6  14   2        3.65        3.84      2.76 o 
  -5  14   2       12.64        8.19      2.59 o 
  -4  14   2      229.15      222.14      5.01 o 
  -3  14   2        7.22        8.16      3.40 o 
  -2  14   2       76.52       74.43      6.42 o 
  -1  14   2       17.07       13.32      5.31 o 
   0  14   2       27.87       26.99      5.11 o 
   1  14   2      108.87       95.44      6.20 o 
   2  14   2       75.19       77.82      6.04 o 
   3  14   2       12.87       11.99      4.32 o 
   4  14   2       80.12       90.09      6.03 o 
   5  14   2       74.04       71.01      5.49 o 
   6  14   2       28.05       28.08      4.28 o 
   7  14   2       17.33       13.71      4.01 o 
   8  14   2       30.58       25.54      4.13 o 
   9  14   2      409.51      391.62      5.98 o 
  10  14   2      322.36      321.15      5.32 o 
  -8  15   2        2.08        7.15      3.38 o 
  -7  15   2       14.54       13.51      2.42 o 
  -6  15   2      236.93      244.83     10.09 o 
  -5  15   2       53.14       64.17      3.42 o 
  -4  15   2      186.62      227.80     13.68 o 
  -3  15   2      769.68      792.99     14.74 o 
  -2  15   2      184.69      204.34      8.17 o 
  -1  15   2       13.35       10.64      4.52 o 
   0  15   2       14.84        7.53      4.12 o 
   1  15   2      436.30      425.92     10.66 o 
   2  15   2       34.43       38.01      4.81 o 
   3  15   2      303.85      301.06      8.71 o 
   4  15   2       16.85       26.30      4.24 o 
   5  15   2      109.15       98.89      5.26 o 
   6  15   2        0.42        0.53      3.47 o 
   7  15   2      105.08      115.58      3.27 o 
   8  15   2       23.54       23.40      1.68 o 
  -6  16   2        3.58        5.11      3.04 o 
  -5  16   2       36.52       31.36      3.60 o 
  -4  16   2       93.26       92.26      5.50 o 
  -3  16   2      109.01      119.55      5.63 o 
  -2  16   2        7.56        4.51      3.53 o 
  -1  16   2       83.06       83.59      5.38 o 
   0  16   2      364.11      370.20      8.67 o 
   1  16   2       19.67       13.89      3.86 o 
   2  16   2     1073.17     1044.51     13.45 o 
   3  16   2        0.92        4.36      3.48 o 
   4  16   2       13.46       11.45      2.97 o 
   5  16   2        7.45        5.91      1.87 o 
   6  16   2        4.56        7.88      2.46 o 
 -17   1   3      146.13      137.03      6.30 o 
 -16   1   3      315.93      322.22      6.04 o 
 -15   1   3       57.33       55.36      3.57 o 
 -14   1   3      627.25      566.63      9.23 o 
 -13   1   3      355.38      325.95      7.41 o 
 -12   1   3      227.28      187.23      5.79 o 
 -11   1   3      110.51       99.82      4.65 o 
 -10   1   3        1.95        0.46      2.94 o 
  -9   1   3      833.60      755.74     13.05 o 
  -8   1   3      331.70      360.41      7.08 o 
  -7   1   3      449.44      422.87      6.65 o 
  -6   1   3      513.23      490.32      6.99 o 
  -5   1   3       13.69       14.38      1.34 o 
  -4   1   3      285.68      287.38      5.09 o 
  -3   1   3       16.83        9.09      1.52 o 
  -2   1   3        2.65        2.45      1.64 o 
  -1   1   3        1.24        1.48      1.63 o 
   0   1   3       99.92       77.35      2.92 o 
   1   1   3       12.95        5.37      1.60 o 
   2   1   3      404.33      423.92      6.16 o 
   3   1   3      405.12      377.09      5.91 o 
   4   1   3     1016.81     1049.60     17.39 o 
   5   1   3      298.42      367.76      5.74 o 
   6   1   3      435.49      480.21     44.55 o 
   7   1   3      220.50      177.41      4.50 o 
   8   1   3       19.39       17.39      3.19 o 
   9   1   3       66.34       72.60      4.32 o 
  10   1   3      731.51      749.18     42.53 o 
  11   1   3      462.14      416.91     11.55 o 
  12   1   3      149.82      119.77      4.94 o 
  13   1   3       78.34       82.92      3.02 o 
  14   1   3       74.65       69.01      2.68 o 
  15   1   3        0.47        5.06      1.81 o 
  16   1   3      123.31      124.84      4.44 o 
  17   1   3      251.83      286.19      4.67 o 
 -17   2   3      409.96      398.49      5.13 o 
 -16   2   3        2.01        4.77      2.24 o 
 -15   2   3      116.07      115.06      4.32 o 
 -14   2   3       71.23       83.31      4.22 o 
 -13   2   3      158.03      129.42      8.66 o 
 -12   2   3      165.94      167.98      5.84 o 
 -11   2   3      227.43      200.52      5.98 o 
 -10   2   3      266.62      252.08      7.92 o 
  -9   2   3      146.34      168.11      5.09 o 
  -8   2   3     3098.13     3054.46     19.72 o 
  -7   2   3      464.99      464.98      9.89 o 
  -6   2   3      450.29      379.83     13.01 o 
  -5   2   3      106.76      130.97     14.68 o 
  -4   2   3      891.00      841.95      8.55 o 
  -3   2   3      322.52      354.06      4.60 o 
  -1   2   3    11993.85    12394.61     31.53 o 
   0   2   3      211.07      210.16      3.67 o 
   1   2   3     1344.45     1394.19     10.70 o 
   2   2   3      819.65      777.70      6.71 o 
   3   2   3      442.77      416.91      7.07 o 
   4   2   3      350.93      371.15      4.87 o 
   5   2   3     1879.65     2140.25     46.55 o 
   6   2   3      143.72      163.43     20.03 o 
   7   2   3        1.46       -0.30      3.53 o 
   8   2   3       48.97       40.81      4.25 o 
   9   2   3      982.96     1041.23     11.11 o 
  10   2   3        9.69        8.68      3.13 o 
  11   2   3      766.26      691.51     17.46 o 
  12   2   3      161.74      174.45      5.88 o 
  13   2   3      286.57      230.24      5.10 o 
  14   2   3      187.45      172.87      4.36 o 
  15   2   3      747.42      783.55      7.78 o 
  16   2   3       90.88      107.59      2.95 o 
  17   2   3      128.95      153.27      3.32 o 
 -17   3   3      147.83      150.15      5.12 o 
 -16   3   3      129.60      134.57      8.32 o 
 -15   3   3       19.60       14.93      2.55 o 
 -14   3   3      498.90      454.75     11.19 o 
 -13   3   3       38.70       40.77      3.49 o 
 -12   3   3       18.70       21.13      3.22 o 
 -11   3   3        6.23        5.10      2.40 o 
 -10   3   3       85.11       82.48      4.07 o 
  -9   3   3     2051.92     2044.17     23.11 o 
  -8   3   3      562.06      597.95      7.14 o 
  -7   3   3      477.24      493.53      9.88 o 
  -6   3   3     1094.76     1142.84     14.41 o 
  -5   3   3        2.39        3.41      2.43 o 
  -4   3   3      682.06      622.70     13.86 o 
  -3   3   3      234.93      188.36      3.54 o 
  -2   3   3      177.07      166.04      2.78 o 
  -1   3   3       16.95       23.16      1.58 o 
   0   3   3       21.03        9.81      1.30 o 
   1   3   3      239.43      198.25      3.06 o 
   2   3   3      639.02      638.36      5.29 o 
   3   3   3      324.14      298.64      4.39 o 
   4   3   3       83.13       85.90      2.90 o 
   5   3   3       72.87       92.21      3.37 o 
   6   3   3      491.96      535.01     10.89 o 
   7   3   3        1.54        1.08      4.37 o 
   8   3   3      548.24      654.76      7.54 o 
   9   3   3       55.01       60.00      3.07 o 
  10   3   3      409.69      400.19      6.19 o 
  11   3   3        8.86       14.93      6.17 o 
  12   3   3      153.41      128.83      4.39 o 
  13   3   3       18.38       19.96      2.12 o 
  14   3   3      220.66      223.40      4.78 o 
  15   3   3       43.92       49.00      2.62 o 
  16   3   3       54.01       49.93      2.19 o 
  17   3   3      112.60      113.22      3.07 o 
 -17   4   3        1.71        2.66      2.05 o 
 -16   4   3       15.33        9.87      2.98 o 
 -15   4   3        2.33        2.93      3.23 o 
 -14   4   3        7.08        1.68      2.68 o 
 -13   4   3       82.15       74.63      4.03 o 
 -12   4   3       20.96       21.74      2.69 o 
 -11   4   3        1.75        1.25      3.14 o 
 -10   4   3      138.25      126.47      3.92 o 
  -9   4   3       22.24       17.56      2.33 o 
  -8   4   3      659.66      693.84      7.91 o 
  -7   4   3      796.86      840.13     14.28 o 
  -6   4   3      158.21      169.78      6.54 o 
  -5   4   3      161.93      153.86     17.08 o 
  -4   4   3       49.12       42.97      2.93 o 
  -3   4   3      177.33      176.38      4.48 o 
  -2   4   3      423.97      370.58      6.16 o 
  -1   4   3      389.20      391.60      4.21 o 
   0   4   3      146.31      184.02      2.99 o 
   1   4   3      160.32      166.49      2.93 o 
   2   4   3       84.26       82.73      2.29 o 
   3   4   3       45.88       37.11      1.82 o 
   4   4   3     1047.73     1142.68     12.34 o 
   5   4   3      239.09      256.96      9.77 o 
   6   4   3      654.03      754.82     37.43 o 
   7   4   3        5.46        9.22      2.99 o 
   8   4   3      262.62      289.76      6.40 o 
   9   4   3      316.89      304.65      5.53 o 
  10   4   3       39.49       48.37      2.99 o 
  11   4   3       61.74       64.01      4.04 o 
  12   4   3      132.23      125.88      5.02 o 
  13   4   3       74.27       64.32      2.75 o 
  14   4   3        2.57        5.28      1.95 o 
  15   4   3       67.28       69.63      2.80 o 
  16   4   3        0.88        3.09      1.92 o 
  17   4   3        6.91        6.21      2.10 o 
 -16   5   3       93.00      104.21      4.51 o 
 -15   5   3       27.65       30.43      3.66 o 
 -14   5   3      384.28      378.93     10.07 o 
 -13   5   3      593.61      576.78     29.28 o 
 -12   5   3      466.79      454.55      8.00 o 
 -11   5   3      192.37      181.84      4.45 o 
 -10   5   3        2.98        1.01      2.67 o 
  -9   5   3      186.66      186.22      4.59 o 
  -8   5   3       54.24       72.43      3.36 o 
  -7   5   3      339.49      356.91      5.77 o 
  -6   5   3     1095.54     1108.14     16.83 o 
  -5   5   3      381.77      351.21     16.85 o 
  -4   5   3       69.65       73.49      3.00 o 
  -3   5   3      237.98      245.80      7.23 o 
  -2   5   3       55.84       45.82      4.12 o 
  -1   5   3       74.46       62.25      3.18 o 
   0   5   3      251.55      215.84      5.62 o 
   1   5   3       96.30       81.77      2.72 o 
   2   5   3        2.34        3.07      1.84 o 
   3   5   3      260.95      233.87      5.55 o 
   4   5   3      573.32      558.81     21.47 o 
   5   5   3       86.51       91.20      3.85 o 
   6   5   3      244.64      254.81      8.49 o 
   7   5   3      426.90      435.94     11.78 o 
   8   5   3        0.21        0.83      3.27 o 
   9   5   3      353.03      385.75      7.25 o 
  10   5   3      805.85      822.88     10.63 o 
  11   5   3      631.28      614.64      7.69 o 
  12   5   3       16.63       21.08      3.05 o 
  13   5   3      312.21      301.39      8.66 o 
  14   5   3        0.83        0.58      1.76 o 
  15   5   3        0.04       -1.36      2.09 o 
  16   5   3       48.45       49.95      2.48 o 
 -16   6   3       76.47       83.95      3.54 o 
 -15   6   3      564.01      581.66      9.87 o 
 -14   6   3      230.31      250.20      7.66 o 
 -13   6   3      147.77      141.10      4.49 o 
 -12   6   3       86.84       97.77      4.27 o 
 -11   6   3      117.34      114.26      4.59 o 
 -10   6   3       49.78       43.92      3.61 o 
  -9   6   3       18.49       20.89      3.33 o 
  -8   6   3     1413.59     1475.76     66.98 o 
  -7   6   3      250.20      259.46      9.33 o 
  -6   6   3      116.50      119.91      6.73 o 
  -5   6   3        4.47        0.33      4.31 o 
  -4   6   3        6.80        9.57      2.44 o 
  -3   6   3      991.95     1112.21     11.02 o 
  -2   6   3       69.61       46.74      3.18 o 
  -1   6   3     3806.76     3944.83     71.72 o 
   0   6   3       73.42       67.44      2.88 o 
   1   6   3      111.42      107.89      3.09 o 
   2   6   3      798.33      756.56     20.52 o 
   3   6   3      210.09      216.26      4.30 o 
   4   6   3      807.06      748.33     13.45 o 
   5   6   3     1698.24     1887.94     34.56 o 
   6   6   3      649.67      684.52      9.71 o 
   7   6   3      234.55      247.32      8.88 o 
   8   6   3        2.67        0.39      3.31 o 
   9   6   3      639.81      628.28     22.33 o 
  10   6   3       95.78       82.18      3.48 o 
  11   6   3      418.61      394.71     10.32 o 
  12   6   3      373.39      416.39     14.46 o 
  13   6   3        2.17        5.91      2.28 o 
  14   6   3      151.76      146.85      3.74 o 
  15   6   3      188.80      206.85     13.08 o 
  16   6   3        1.85        3.25      1.80 o 
 -16   7   3       11.78        9.15      3.16 o 
 -15   7   3        0.29        0.93      2.82 o 
 -14   7   3      264.64      237.45      6.65 o 
 -13   7   3        0.76        3.24      2.50 o 
 -12   7   3        0.43        5.64      2.75 o 
 -11   7   3       15.69       13.06      3.02 o 
 -10   7   3       62.51       62.34      4.07 o 
  -9   7   3     1361.18     1413.63     20.93 o 
  -8   7   3      446.62      473.61     12.61 o 
  -7   7   3      154.96      156.73      7.99 o 
  -6   7   3     1400.63     1404.19     20.37 o 
  -5   7   3        0.64        4.55      4.85 o 
  -4   7   3      332.47      318.53      9.61 o 
  -3   7   3      204.69      191.10      5.42 o 
  -2   7   3      211.68      218.18      7.84 o 
  -1   7   3        2.65        7.31      3.13 o 
   0   7   3        0.92        2.45      2.71 o 
   1   7   3      492.36      496.77     10.81 o 
   2   7   3      210.83      222.69      7.52 o 
   3   7   3      383.18      400.88     10.57 o 
   4   7   3       68.72       76.07      3.87 o 
   5   7   3        7.99       11.23      3.32 o 
   6   7   3      279.52      296.43      6.82 o 
   7   7   3       21.08       23.05      3.36 o 
   8   7   3      429.70      431.91     14.84 o 
   9   7   3       21.05       25.18      3.44 o 
  10   7   3      212.20      200.46      6.05 o 
  11   7   3       90.10       79.37      4.18 o 
  12   7   3       99.76       93.14      4.60 o 
  13   7   3       32.31       36.42      3.21 o 
  14   7   3      222.71      234.78      5.14 o 
  15   7   3      137.49      146.34      9.04 o 
 -15   8   3       70.09       75.39      4.40 o 
 -14   8   3        0.80        3.41      2.51 o 
 -13   8   3       93.79      100.91      5.02 o 
 -12   8   3       63.49       70.19      5.05 o 
 -11   8   3        6.12        7.70      3.88 o 
 -10   8   3      110.36      119.09      7.02 o 
  -9   8   3       88.12       94.42      6.48 o 
  -8   8   3      398.92      397.58     11.87 o 
  -7   8   3      498.85      513.94     13.07 o 
  -6   8   3      473.08      496.48     12.97 o 
  -5   8   3       68.19       74.53      4.41 o 
  -4   8   3      472.56      502.33      8.91 o 
  -3   8   3      139.67      135.40      4.83 o 
  -2   8   3      150.54      153.64      4.86 o 
  -1   8   3       68.72       72.29      3.99 o 
   0   8   3       32.43       39.85      3.60 o 
   1   8   3       14.43       11.59      3.40 o 
   2   8   3        2.79        5.57      4.07 o 
   3   8   3      179.60      168.36     14.71 o 
   4   8   3      933.12      927.49     21.53 o 
   5   8   3      427.62      413.02      7.92 o 
   6   8   3      376.61      364.85      7.87 o 
   7   8   3       63.82       54.46      4.08 o 
   8   8   3      260.35      239.70     12.23 o 
   9   8   3       87.93       75.48      4.42 o 
  10   8   3       37.07       30.08      3.30 o 
  11   8   3       14.58       12.50      3.80 o 
  12   8   3      192.70      169.22      5.31 o 
  13   8   3       86.65       78.32      2.77 o 
  14   8   3        1.16       -0.24      1.64 o 
  15   8   3       29.29       30.54      2.67 o 
 -14   9   3       94.94       83.29      5.21 o 
 -13   9   3      303.10      286.46      8.20 o 
 -12   9   3      327.57      339.90     21.61 o 
 -11   9   3      107.73      116.67      7.62 o 
 -10   9   3       52.99       44.40      5.23 o 
  -9   9   3       91.25       83.79     10.61 o 
  -8   9   3        1.02       -0.50      6.24 o 
  -7   9   3      168.30      164.17     10.86 o 
  -6   9   3     1947.69     1860.39     17.84 o 
  -5   9   3     1010.93      980.31     20.60 o 
  -4   9   3       34.88       35.77      3.74 o 
  -3   9   3     1067.84     1125.41     34.08 o 
  -2   9   3      408.35      421.68     20.70 o 
  -1   9   3       65.34       58.29      3.04 o 
   0   9   3      144.93      144.70      5.14 o 
   1   9   3      395.00      405.50      7.71 o 
   2   9   3       35.97       34.87      3.46 o 
   3   9   3      512.57      502.39      9.67 o 
   4   9   3       65.53       52.11      3.96 o 
   5   9   3        0.48        1.98      2.97 o 
   6   9   3      143.55      125.87      5.27 o 
   7   9   3      300.74      280.19      7.11 o 
   8   9   3       45.70       41.38      5.83 o 
   9   9   3      689.19      688.49     41.36 o 
  10   9   3      571.39      563.24     26.75 o 
  11   9   3      234.55      226.89      5.96 o 
  12   9   3       17.73       11.73      2.65 o 
  13   9   3      497.49      510.15      6.58 o 
  14   9   3        6.63        1.47      1.89 o 
 -14  10   3      186.73      164.12      5.22 o 
 -13  10   3       58.71       54.90      6.27 o 
 -12  10   3       36.20       30.35      5.04 o 
 -11  10   3      108.44      117.24      9.38 o 
 -10  10   3        2.55        3.51      2.79 o 
  -9  10   3       10.83        7.86      3.33 o 
  -8  10   3      575.16      553.53     17.99 o 
  -7  10   3      172.63      168.17      6.14 o 
  -6  10   3       43.63       41.88      3.96 o 
  -5  10   3       72.16       63.22      4.31 o 
  -4  10   3      159.06      145.46      5.60 o 
  -3  10   3      989.20      975.88     12.08 o 
  -2  10   3      190.27      177.14      4.62 o 
  -1  10   3      627.51      695.85     12.42 o 
   0  10   3       22.72       20.90      2.82 o 
   1  10   3       83.10       88.51      4.29 o 
   2  10   3      937.41      861.01     11.34 o 
   3  10   3       44.32       40.72      3.65 o 
   4  10   3      978.87      881.53     13.09 o 
   5  10   3      518.75      477.84      8.85 o 
   6  10   3      333.95      315.48      7.34 o 
   7  10   3      180.09      162.12      5.72 o 
   8  10   3       14.21       14.02      3.04 o 
   9  10   3      130.93      123.82     14.88 o 
  10  10   3       79.60       73.84      3.90 o 
  11  10   3      113.55      101.23      3.74 o 
  12  10   3      320.46      347.87      3.77 o 
  13  10   3       55.84       57.74      1.90 o 
 -13  11   3        4.27        4.11      3.19 o 
 -12  11   3       13.26       13.96      2.25 o 
 -11  11   3        7.21        6.34      2.33 o 
 -10  11   3        0.28        1.58      2.73 o 
  -9  11   3      211.04      195.82      7.39 o 
  -8  11   3      147.63      146.50      5.44 o 
  -7  11   3       10.72       14.89      3.10 o 
  -6  11   3      429.00      433.80     16.72 o 
  -5  11   3       48.70       53.08      4.09 o 
  -4  11   3       13.32       17.48      3.33 o 
  -3  11   3        2.80        1.25      3.03 o 
  -2  11   3       25.55       29.29      3.02 o 
  -1  11   3       64.33       66.07      4.25 o 
   0  11   3       35.92       28.90      5.85 o 
   1  11   3      301.08      295.01     10.34 o 
   2  11   3       10.10       17.13      8.51 o 
   3  11   3      426.75      385.43     15.90 o 
   4  11   3       40.70       36.74      3.55 o 
   5  11   3       40.06       31.96      8.45 o 
   6  11   3       80.52       71.36      5.93 o 
   7  11   3        5.24        5.00      4.24 o 
   8  11   3        6.83        3.28      4.50 o 
   9  11   3       35.81       32.66      5.09 o 
  10  11   3      208.30      200.63      7.53 o 
  11  11   3       11.05        3.50      3.30 o 
  12  11   3       76.63       75.53      3.41 o 
 -11  12   3       16.73       16.96      2.29 o 
 -10  12   3        2.57        4.18      2.27 o 
  -9  12   3       53.75       56.12      3.50 o 
  -8  12   3       37.12       38.05      3.55 o 
  -7  12   3       46.78       48.47      3.74 o 
  -6  12   3      305.78      296.99      7.02 o 
  -5  12   3        2.37        4.87      2.77 o 
  -4  12   3      542.00      523.71      7.92 o 
  -3  12   3       65.25       68.10      6.33 o 
  -2  12   3       18.10       24.91      3.06 o 
  -1  12   3        0.88       -0.33      5.56 o 
   0  12   3        8.75        9.06      4.74 o 
   1  12   3       22.70       26.43      5.01 o 
   2  12   3       69.63       61.02      5.87 o 
   3  12   3      175.75      171.35      8.07 o 
   4  12   3      204.33      188.75      8.29 o 
   5  12   3      264.20      247.79      9.09 o 
   6  12   3       17.94       18.69      4.31 o 
   7  12   3       79.03       62.04      5.51 o 
   8  12   3       54.64       44.64      5.01 o 
   9  12   3       69.02       61.09      5.38 o 
  10  12   3      196.22      183.56      6.52 o 
  11  12   3        0.22       -1.14      2.28 o 
 -10  13   3      157.11      149.65      5.28 o 
  -9  13   3       50.71       44.33      2.93 o 
  -8  13   3       12.38       13.93      2.35 o 
  -7  13   3       13.20       16.80      2.59 o 
  -6  13   3      930.28      912.69     10.90 o 
  -5  13   3      534.35      523.29      8.57 o 
  -4  13   3       43.78       51.48      3.30 o 
  -3  13   3      667.10      712.18     18.78 o 
  -2  13   3      217.45      215.16      9.53 o 
  -1  13   3       22.07       27.40      5.51 o 
   0  13   3        4.33        8.62      4.63 o 
   1  13   3      303.38      265.07      9.78 o 
   2  13   3       12.31       14.57      4.80 o 
   3  13   3      591.51      558.84     12.81 o 
   4  13   3        2.54        5.96      4.34 o 
   5  13   3       10.35        8.51      3.94 o 
   6  13   3       47.59       39.70      4.56 o 
   7  13   3      200.74      188.14      7.32 o 
   8  13   3       12.41        9.97      3.80 o 
   9  13   3      367.98      366.29      8.22 o 
  10  13   3      421.59      427.40     21.31 o 
  -8  14   3      354.32      367.60      8.67 o 
  -7  14   3      192.24      195.04      5.32 o 
  -6  14   3       23.31       17.09      2.80 o 
  -5  14   3      449.86      427.34      6.79 o 
  -4  14   3        0.87       -3.44      3.44 o 
  -3  14   3      300.73      271.60      9.86 o 
  -2  14   3      152.89      157.80      8.41 o 
  -1  14   3      137.46      154.87      7.97 o 
   0  14   3       11.70       15.75      4.44 o 
   1  14   3      114.89      103.72      6.45 o 
   2  14   3      851.38      834.64     14.78 o 
   3  14   3        4.59        8.10      4.17 o 
   4  14   3      641.66      579.70     11.83 o 
   5  14   3       46.30       50.31      4.87 o 
   6  14   3        3.39        7.75      3.63 o 
   7  14   3        1.81        0.30      3.06 o 
   8  14   3        5.37        1.25      2.83 o 
  -5  15   3      144.85      142.27      6.28 o 
  -4  15   3       16.45       17.86      4.39 o 
  -3  15   3       57.95       48.58      5.19 o 
  -2  15   3       13.38       13.06      4.75 o 
  -1  15   3       61.90       52.01      5.32 o 
   0  15   3       28.32       20.25      3.97 o 
   1  15   3       64.73       65.41      5.77 o 
   2  15   3      116.77       91.73      5.95 o 
   3  15   3      298.20      269.68      7.62 o 
   4  15   3        0.60       -0.17      3.78 o 
   5  15   3       38.34       39.41      3.96 o 
   6  15   3       19.30       10.77      3.61 o 
   0  16   3       46.57       33.29      3.64 o 
   1  16   3       75.42       63.70      4.17 o 
 -16   0   4       21.22       13.64      2.44 o 
 -15   0   4      212.94      277.55      7.66 o 
 -14   0   4        7.14        7.01      3.45 o 
 -13   0   4       56.86       54.63      5.15 o 
 -12   0   4      658.72      598.56     13.51 o 
 -11   0   4      100.47       85.52      6.40 o 
 -10   0   4      206.14      200.88      8.64 o 
  -9   0   4      320.85      303.10     12.54 o 
  -8   0   4     6824.23     6283.70    129.17 o 
  -7   0   4      571.66      540.44      8.81 o 
  -6   0   4     1633.05     1601.10     19.80 o 
  -5   0   4     1587.96     1626.58     42.43 o 
  -4   0   4       18.65       25.02      3.14 o 
  -3   0   4        5.37        2.11      2.42 o 
  -2   0   4      408.23      360.27      9.11 o 
  -1   0   4      977.55     1132.13     15.45 o 
   0   0   4      354.62      401.79      9.33 o 
   1   0   4      483.70      504.31     10.30 o 
   2   0   4      226.13      212.33      7.17 o 
   3   0   4       91.29       87.47      6.49 o 
   4   0   4     3654.98     3855.70    155.95 o 
   5   0   4      127.38      138.23      6.87 o 
   6   0   4      382.83      413.57     10.86 o 
   7   0   4      226.40      225.37      8.18 o 
   8   0   4        2.96        2.31      4.15 o 
   9   0   4      171.52      164.78      5.00 o 
  10   0   4        4.02       14.33      3.10 o 
  11   0   4     2759.95     2528.38     26.59 o 
  12   0   4      297.48      329.18      9.80 o 
  13   0   4        3.93        9.77      2.84 o 
  14   0   4        5.97        4.88      2.34 o 
  15   0   4       36.74       42.15      3.51 o 
  16   0   4        5.01        4.67      2.02 o 
 -16   1   4      540.60      579.25      9.16 o 
 -15   1   4        1.60        5.31      2.10 o 
 -14   1   4      204.04      188.40      6.96 o 
 -13   1   4      682.19      658.05     25.33 o 
 -12   1   4        6.37        5.85      2.64 o 
 -11   1   4        6.89        8.50      2.31 o 
 -10   1   4        9.80       10.71      2.18 o 
  -9   1   4       33.09       30.09      2.26 o 
  -8   1   4      229.86      221.56      4.24 o 
  -7   1   4      799.55      737.64      7.22 o 
  -6   1   4      413.78      390.14      5.26 o 
  -5   1   4       75.77       70.60      2.58 o 
  -4   1   4      109.43      116.32      3.55 o 
  -3   1   4      117.57      140.84     14.32 o 
  -2   1   4      703.74      847.76      8.03 o 
  -1   1   4      228.50      204.68      4.16 o 
   0   1   4     1122.66     1171.37     16.73 o 
   1   1   4       85.38       78.08      3.72 o 
   2   1   4       75.28       83.20      3.78 o 
   3   1   4      971.89      959.88     11.94 o 
   4   1   4       12.45       21.77      2.77 o 
   5   1   4        0.89        2.57      2.89 o 
   6   1   4     1727.91     1732.10     15.02 o 
   7   1   4      838.65      861.74     12.19 o 
   8   1   4       61.20       58.85      2.98 o 
   9   1   4      133.74      123.52      4.71 o 
  10   1   4       45.66       47.82      2.62 o 
  11   1   4       11.29       11.47      2.94 o 
  12   1   4      245.58      236.37      6.05 o 
  13   1   4       44.87       53.57      2.74 o 
  14   1   4        1.17        3.11      1.79 o 
  15   1   4        7.21        9.13      2.33 o 
  16   1   4       82.76       98.40      3.74 o 
 -16   2   4       29.13       35.16      2.92 o 
 -15   2   4       10.44        8.83      2.17 o 
 -14   2   4        1.86       -1.88      2.26 o 
 -13   2   4        2.69        3.68      2.52 o 
 -12   2   4       17.76       18.23      3.57 o 
 -11   2   4       17.86       15.00      2.40 o 
 -10   2   4       37.45       34.48      3.22 o 
  -9   2   4        1.50       -0.47      2.10 o 
  -8   2   4       42.84       40.53      2.31 o 
  -7   2   4       14.13       14.27      2.20 o 
  -6   2   4       74.40       72.98      2.69 o 
  -5   2   4      187.59      191.61      3.75 o 
  -4   2   4      263.20      269.97      5.67 o 
  -3   2   4       21.07       25.20      2.09 o 
  -2   2   4        7.22        5.94      1.69 o 
  -1   2   4       64.14       66.44      2.38 o 
   0   2   4      104.30      110.61      2.90 o 
   1   2   4       15.45       17.71      2.58 o 
   2   2   4        8.62        8.90      2.00 o 
   3   2   4      134.23      136.02      3.30 o 
   4   2   4        2.22       11.76      6.35 o 
   5   2   4       13.99       11.57      2.49 o 
   6   2   4      316.80      314.41      6.71 o 
   7   2   4      110.39      108.13      4.29 o 
   8   2   4        3.76        4.81      2.64 o 
   9   2   4        3.17        0.91      2.55 o 
  10   2   4       34.06       33.73      7.32 o 
  11   2   4        0.20       -0.52      2.19 o 
  12   2   4        3.61        2.41      2.57 o 
  13   2   4       11.78        5.96      2.35 o 
  14   2   4       10.55        9.01      1.87 o 
  15   2   4       39.42       48.41      2.07 o 
  16   2   4        0.08        0.67      2.22 o 
 -16   3   4      675.95      684.21      8.63 o 
 -15   3   4        2.70       -2.08      2.08 o 
 -14   3   4      212.20      215.78      7.48 o 
 -13   3   4      491.69      492.51     23.11 o 
 -12   3   4        0.23        0.31      2.10 o 
 -11   3   4      104.72      102.15      4.21 o 
 -10   3   4      110.12      110.50      5.56 o 
  -9   3   4       15.31       15.92      2.37 o 
  -8   3   4       40.25       40.09      2.47 o 
  -7   3   4      243.91      237.73      4.43 o 
  -6   3   4       16.51       15.91      2.09 o 
  -5   3   4       39.04       33.68      2.18 o 
  -4   3   4      112.95      108.92      2.97 o 
  -3   3   4       10.53       15.10      2.47 o 
  -2   3   4      478.17      558.55     11.87 o 
  -1   3   4      232.84      202.58      6.70 o 
   0   3   4     1195.20     1193.34     11.82 o 
   1   3   4        7.82        9.24      5.88 o 
   2   3   4       41.85       43.99      3.07 o 
   3   3   4      623.65      643.38      9.29 o 
   4   3   4      131.00      134.87      4.76 o 
   5   3   4        3.40        2.03      2.72 o 
   6   3   4     1496.05     1445.96     27.49 o 
   7   3   4      813.37      782.86     10.31 o 
   8   3   4      262.97      252.17      5.87 o 
   9   3   4       33.10       31.44      4.28 o 
  10   3   4       82.14       93.51      7.90 o 
  11   3   4      113.36      102.81      4.51 o 
  12   3   4      154.52      160.37     13.31 o 
  13   3   4       53.65       51.76      2.69 o 
  14   3   4        4.78        9.37      2.06 o 
  15   3   4        0.24        0.41      1.75 o 
 -15   4   4      292.79      330.95      7.18 o 
 -14   4   4        4.88        4.90      2.25 o 
 -13   4   4       78.16       82.03      2.86 o 
 -12   4   4      418.56      404.45      5.93 o 
 -11   4   4      132.54      126.53      5.25 o 
 -10   4   4      116.99      125.99      4.69 o 
  -9   4   4      304.37      306.83      5.86 o 
  -8   4   4     3516.94     3390.36     24.21 o 
  -7   4   4      781.51      784.35     11.33 o 
  -6   4   4     1195.74     1207.10     10.38 o 
  -5   4   4     1306.40     1295.60     28.88 o 
  -4   4   4       18.84       23.73      2.27 o 
  -3   4   4        1.64        2.11      5.02 o 
  -2   4   4      168.13      159.34      6.33 o 
  -1   4   4      350.81      389.23      5.52 o 
   0   4   4       76.37       73.77      3.74 o 
   1   4   4      622.83      639.14     12.48 o 
   2   4   4      407.91      420.06     10.54 o 
   3   4   4      325.18      331.54      6.80 o 
   4   4   4     2360.61     2266.47     68.74 o 
   5   4   4       18.33       16.10      3.87 o 
   6   4   4       83.93       90.43      4.34 o 
   7   4   4      100.59       94.08      4.11 o 
   8   4   4       22.42       22.32      2.92 o 
   9   4   4       16.66       13.25      3.07 o 
  10   4   4       21.14       19.96      3.18 o 
  11   4   4     1799.99     1934.63     66.68 o 
  12   4   4      205.05      224.25     24.85 o 
  13   4   4        0.47       -0.88      1.96 o 
  14   4   4       94.26       96.41      3.64 o 
  15   4   4       57.65       65.86      3.78 o 
 -15   5   4        8.86        9.72      2.35 o 
 -14   5   4       74.27       57.29      3.85 o 
 -13   5   4      369.41      385.50     17.02 o 
 -12   5   4       19.94       20.20      2.26 o 
 -11   5   4        7.02        5.08      2.28 o 
 -10   5   4      147.15      144.57      4.04 o 
  -9   5   4       79.78       81.61      3.41 o 
  -8   5   4      272.72      271.84      7.93 o 
  -7   5   4      861.09      902.63     10.84 o 
  -6   5   4     1245.35     1196.09     25.59 o 
  -5   5   4       68.13       60.02      4.12 o 
  -4   5   4      215.98      204.61      5.86 o 
  -3   5   4      475.51      529.74      8.50 o 
  -2   5   4      217.07      234.31      6.38 o 
  -1   5   4       68.51       61.42      3.35 o 
   0   5   4      523.24      597.99      8.22 o 
   1   5   4      253.57      266.49      8.53 o 
   2   5   4       13.21       10.65      4.22 o 
   3   5   4      867.76      874.18     15.27 o 
   4   5   4      463.44      478.18      8.27 o 
   5   5   4        0.45        2.46      2.74 o 
   6   5   4     1179.66     1130.13     12.86 o 
   7   5   4      178.35      176.79      5.24 o 
   8   5   4       47.32       54.13      3.10 o 
   9   5   4      192.52      194.88      8.15 o 
  10   5   4       14.66       12.14      3.01 o 
  11   5   4       29.01       27.24      2.77 o 
  12   5   4      145.92      131.58      3.17 o 
  13   5   4       55.68       70.44      3.51 o 
  14   5   4        9.76       16.75      2.16 o 
  15   5   4        0.08       -1.53      1.53 o 
 -14   6   4        0.12       -0.35      3.26 o 
 -13   6   4        6.07        8.40      3.62 o 
 -12   6   4       43.56       43.76      2.86 o 
 -11   6   4       17.17       13.34      2.78 o 
 -10   6   4      131.23      138.84      4.82 o 
  -9   6   4        6.80        8.19      3.16 o 
  -8   6   4      114.05      124.46      5.91 o 
  -7   6   4       41.52       40.85      5.46 o 
  -6   6   4      264.75      247.65      9.41 o 
  -5   6   4      415.97      370.77     11.31 o 
  -4   6   4      658.65      605.70     13.65 o 
  -3   6   4       10.48       14.20      4.58 o 
  -2   6   4       44.44       42.82      4.31 o 
  -1   6   4      220.02      263.82      6.31 o 
   0   6   4      327.26      370.04     12.12 o 
   1   6   4       30.00       40.80      4.05 o 
   2   6   4       21.81       23.89      3.60 o 
   3   6   4      605.57      566.49     12.60 o 
   4   6   4       50.24       58.82      6.31 o 
   5   6   4      261.67      259.01      6.44 o 
   6   6   4      715.72      684.45      9.85 o 
   7   6   4      173.42      156.88      4.29 o 
   8   6   4        5.42        5.28      2.44 o 
   9   6   4        0.04        2.28      2.92 o 
  10   6   4      133.34      139.12      4.70 o 
  11   6   4        1.37       -0.31      3.65 o 
  12   6   4        0.21        1.47      2.10 o 
  13   6   4       26.05       14.36      2.40 o 
  14   6   4       47.69       46.08      2.45 o 
 -13   7   4      179.03      190.40     16.98 o 
 -12   7   4       10.98       10.20      2.80 o 
 -11   7   4      163.66      183.03      7.17 o 
 -10   7   4      826.11      878.88     15.70 o 
  -9   7   4       63.82       65.17      6.05 o 
  -8   7   4       31.65       33.70      5.09 o 
  -7   7   4      103.22      101.44     12.43 o 
  -6   7   4       83.47       75.47      6.16 o 
  -5   7   4       78.34       63.70      5.75 o 
  -4   7   4      278.01      234.73      8.97 o 
  -3   7   4       67.80       61.62      6.01 o 
  -2   7   4       65.44       59.38      5.39 o 
  -1   7   4      139.96      137.17      4.48 o 
   0   7   4      814.65      862.83     14.34 o 
   1   7   4       97.11       99.08      5.86 o 
   2   7   4        7.69        5.72      3.83 o 
   3   7   4      149.72      145.17      7.03 o 
   4   7   4       35.13       39.35      4.82 o 
   5   7   4       97.66       87.58      3.84 o 
   6   7   4      907.57      871.19      9.03 o 
   7   7   4      118.06      106.88      3.62 o 
   8   7   4       14.26       12.39      2.97 o 
   9   7   4       20.09       17.76      4.20 o 
  10   7   4       48.94       46.51      4.18 o 
  11   7   4       70.23       65.23      3.23 o 
  12   7   4       41.33       40.60      2.25 o 
  13   7   4       79.10       75.95      3.83 o 
  14   7   4       19.56       25.75      1.80 o 
 -13   8   4       97.68       87.87     10.57 o 
 -12   8   4      104.81       98.85      7.62 o 
 -11   8   4      223.46      243.59     13.54 o 
 -10   8   4       20.18       17.97      3.57 o 
  -9   8   4      136.16      147.57     13.06 o 
  -8   8   4      581.69      582.65     14.30 o 
  -7   8   4      549.44      537.50     10.01 o 
  -6   8   4      277.14      275.00      9.90 o 
  -5   8   4     1030.77      966.18     17.24 o 
  -4   8   4        7.55        6.06      3.94 o 
  -3   8   4       22.30       21.98      4.86 o 
  -2   8   4       54.05       53.06      5.11 o 
  -1   8   4       68.76       63.65      5.46 o 
   0   8   4        3.05        0.45      4.29 o 
   1   8   4      517.40      502.17     11.51 o 
   2   8   4      529.43      456.93     11.47 o 
   3   8   4      640.24      623.45     19.50 o 
   4   8   4      813.55      770.25     11.21 o 
   5   8   4       65.21       57.54      3.02 o 
   6   8   4       23.09       22.40      3.56 o 
   7   8   4       12.91       16.56      2.46 o 
   8   8   4      142.82      141.17      5.81 o 
   9   8   4       35.85       40.50      4.17 o 
  10   8   4       58.81       54.59      3.28 o 
  11   8   4      619.32      586.45     20.47 o 
  12   8   4       75.56       78.39      2.47 o 
  13   8   4        8.68        9.87      1.64 o 
 -12   9   4       39.34       47.97      3.09 o 
 -11   9   4       25.73       16.21      4.31 o 
 -10   9   4      258.52      244.08     27.79 o 
  -9   9   4        1.47       -0.39      3.30 o 
  -8   9   4       81.49       73.60     11.64 o 
  -7   9   4      163.80      152.84      5.67 o 
  -6   9   4      471.47      444.79      8.77 o 
  -5   9   4        2.55        1.73      3.82 o 
  -4   9   4      154.17      140.06      6.97 o 
  -3   9   4      158.71      159.77      7.49 o 
  -2   9   4       23.66       22.60      4.98 o 
  -1   9   4        0.29        5.57      5.02 o 
   0   9   4       57.69       58.96      6.15 o 
   1   9   4       89.20       80.62      3.87 o 
   2   9   4        1.16        2.30      2.78 o 
   3   9   4      639.07      646.17      9.45 o 
   4   9   4      231.00      205.53      5.76 o 
   5   9   4       57.72       58.69      4.01 o 
   6   9   4      386.20      375.79      5.92 o 
   7   9   4        0.77        2.04      2.29 o 
   8   9   4       11.43        8.35      2.93 o 
   9   9   4       47.91       45.01      3.13 o 
  10   9   4       31.04       29.96      4.04 o 
  11   9   4        9.83        8.03      2.25 o 
  12   9   4        1.16        0.72      1.53 o 
 -11  10   4        7.01        8.26      2.48 o 
 -10  10   4       71.33       67.82      3.51 o 
  -9  10   4       11.90        9.57      2.89 o 
  -8  10   4        4.09        5.32      3.08 o 
  -7  10   4        1.67        5.52      3.44 o 
  -6  10   4      227.53      233.35      7.74 o 
  -5  10   4       34.25       38.74      6.18 o 
  -4  10   4       95.84      104.04      6.29 o 
  -3  10   4       12.07       12.58      4.47 o 
  -2  10   4       27.75       29.11      3.68 o 
  -1  10   4       94.47       96.22      6.16 o 
   0  10   4       93.17      101.19      4.12 o 
   1  10   4        2.38        2.24      2.98 o 
   2  10   4       15.30       14.33      3.01 o 
   3  10   4      484.87      449.13      7.96 o 
   4  10   4       69.78       76.85      3.97 o 
   5  10   4      478.44      477.01      7.97 o 
   6  10   4       80.95       71.21      3.47 o 
   7  10   4        0.22        0.65      2.68 o 
   8  10   4        1.37        0.74      2.41 o 
   9  10   4       30.66       23.16      2.66 o 
  10  10   4       88.29       82.54      3.08 o 
  11  10   4       26.51       24.60      3.01 o 
 -10  11   4     1042.15     1060.90     75.35 o 
  -9  11   4       41.54       42.80      3.28 o 
  -8  11   4      166.32      152.57      7.39 o 
  -7  11   4       59.43       59.09      6.77 o 
  -6  11   4      261.39      246.60      6.07 o 
  -5  11   4       94.42       85.70      4.19 o 
  -4  11   4      271.88      279.29      8.31 o 
  -3  11   4       40.08       47.64      3.78 o 
  -2  11   4       19.70       20.11      3.93 o 
  -1  11   4      105.44      100.30      6.69 o 
   0  11   4      409.08      439.38     11.43 o 
   1  11   4       28.78       27.37      5.20 o 
   2  11   4       78.25       71.68      5.71 o 
   3  11   4       26.30       29.99      3.17 o 
   4  11   4       16.25       10.58      4.28 o 
   5  11   4       95.46       98.20      5.33 o 
   6  11   4      540.10      516.99     16.92 o 
   7  11   4       19.69       15.11      4.36 o 
   8  11   4        8.75        8.50      3.78 o 
   9  11   4        2.53        1.36      3.46 o 
  10  11   4       10.92        9.71      3.25 o 
  -9  12   4        2.32        0.74      2.22 o 
  -8  12   4      150.25      149.75     15.81 o 
  -7  12   4       45.68       43.17      7.56 o 
  -6  12   4        6.37        9.03      3.88 o 
  -5  12   4     1304.00     1305.59     15.29 o 
  -4  12   4       48.92       55.59      3.48 o 
  -3  12   4       63.29       67.13      5.72 o 
  -2  12   4       84.18       91.22      6.24 o 
  -1  12   4       61.99       69.44      5.78 o 
   0  12   4        0.33       -0.47      5.52 o 
   1  12   4      248.89      260.46      8.85 o 
   2  12   4      225.70      225.99      8.34 o 
   3  12   4      287.33      287.58      8.84 o 
   4  12   4      286.44      290.14      6.74 o 
   5  12   4      109.13      113.23      4.53 o 
   6  12   4       22.32       19.06      4.32 o 
   7  12   4      251.58      245.69      7.15 o 
   8  12   4       99.76       98.93      4.71 o 
  -7  13   4        2.80        1.89      2.84 o 
  -6  13   4        2.67        0.34      2.83 o 
  -5  13   4       94.21       88.63      3.82 o 
  -4  13   4       12.49        9.96      6.28 o 
  -3  13   4        9.80       11.50      6.01 o 
  -2  13   4        3.07        5.65      5.58 o 
  -1  13   4        3.72        1.27      5.60 o 
   0  13   4        1.16       -1.15      5.38 o 
   1  13   4        2.17       -2.39      5.04 o 
   2  13   4       15.32       21.35      4.84 o 
   3  13   4      244.65      261.52      5.34 o 
   4  13   4        0.26        1.27      3.18 o 
   5  13   4      123.11      116.72      5.45 o 
   6  13   4       79.12       69.07      4.84 o 
  -1  14   4       23.18       18.93      5.63 o 
   0  14   4        1.35        8.96      5.50 o 
   1  14   4        2.05        1.79      2.56 o 
   2  14   4      135.53      124.63      6.67 o 
   3  14   4       20.13        9.42      5.00 o 
 -13   1   5       10.40       11.01      3.29 o 
 -12   1   5       15.69       13.67      2.64 o 
 -11   1   5      268.42      259.16      7.25 o 
 -10   1   5       29.26       29.56      2.16 o 
  -9   1   5      189.88      177.83      3.82 o 
  -8   1   5       90.12       84.49      3.18 o 
  -7   1   5        5.76        7.74      2.15 o 
  -6   1   5      258.95      240.26      4.57 o 
  -5   1   5       64.83       62.73      4.03 o 
  -4   1   5      729.27      679.78     10.25 o 
  -3   1   5       25.01       23.64      2.70 o 
  -2   1   5        0.91       -2.25      2.25 o 
  -1   1   5      384.22      379.69      6.17 o 
   0   1   5        3.23        3.77      1.94 o 
   1   1   5        2.56        1.22      2.13 o 
   2   1   5      214.05      206.56      3.97 o 
   3   1   5      134.62      136.40      5.29 o 
   4   1   5     1439.08     1373.60     32.88 o 
   5   1   5      118.37       98.85      4.76 o 
   6   1   5        2.47        2.37      2.40 o 
   7   1   5      260.78      243.79      6.03 o 
   8   1   5       13.66       12.42      2.55 o 
   9   1   5       45.56       40.46      2.49 o 
  10   1   5       38.66       42.88      2.25 o 
  11   1   5        3.52        2.68      2.22 o 
  12   1   5      249.10      250.27      4.87 o 
  13   1   5        2.19       -0.01      3.57 o 
 -13   2   5       96.26      110.10      5.05 o 
 -12   2   5      657.73      681.11     20.25 o 
 -11   2   5        2.86        4.59      2.13 o 
 -10   2   5       20.24       20.22      1.98 o 
  -9   2   5      532.57      513.44      7.93 o 
  -8   2   5     1625.33     1568.93     14.70 o 
  -7   2   5       32.91       33.81      2.94 o 
  -6   2   5     2328.87     2180.97     17.72 o 
  -5   2   5      640.07      585.74      9.60 o 
  -4   2   5      326.46      286.65      7.09 o 
  -3   2   5      741.07      620.72      9.74 o 
  -2   2   5       11.00        9.40      2.08 o 
  -1   2   5        1.34        0.30      2.07 o 
   0   2   5      392.65      406.11      7.06 o 
   1   2   5      201.26      226.04      4.21 o 
   2   2   5      258.28      244.97      4.99 o 
   3   2   5      515.13      494.57      9.65 o 
   4   2   5     4507.94     4180.30     46.99 o 
   5   2   5      655.06      609.88     13.50 o 
   6   2   5     1626.13     1510.88     14.52 o 
   7   2   5      849.87      779.55     12.77 o 
   8   2   5      162.37      162.05      9.69 o 
   9   2   5       63.31       62.61      3.50 o 
  10   2   5        9.52       10.43      1.82 o 
  11   2   5       44.29       39.16      2.51 o 
  12   2   5      159.44      202.61      6.05 o 
  13   2   5      433.34      432.77      5.13 o 
 -13   3   5        1.18       -1.73      2.49 o 
 -12   3   5       10.02       11.19      2.21 o 
 -11   3   5      425.61      419.09      6.75 o 
 -10   3   5      277.73      282.44      6.16 o 
  -9   3   5      275.61      274.66      4.98 o 
  -8   3   5      226.33      214.50      4.69 o 
  -7   3   5        1.19        1.37      2.59 o 
  -6   3   5        0.12        0.52      2.23 o 
  -5   3   5       44.70       36.51      2.74 o 
  -4   3   5      769.05      677.57     10.20 o 
  -3   3   5       65.24       73.63      4.52 o 
  -2   3   5       42.24       34.82      2.76 o 
  -1   3   5      265.59      252.04      7.26 o 
   0   3   5       68.80       63.71      2.64 o 
   1   3   5        0.07       -0.87      2.44 o 
   2   3   5      234.69      222.48      7.86 o 
   3   3   5        6.48        8.66      3.06 o 
   4   3   5      553.39      521.18      9.17 o 
   5   3   5      182.29      175.94     16.33 o 
   6   3   5       30.51       27.93      3.10 o 
   7   3   5       28.79       26.73      2.83 o 
   8   3   5        1.25        2.65      2.26 o 
   9   3   5       67.63       59.18      2.96 o 
  10   3   5       40.03       45.84      2.77 o 
  11   3   5        7.19        5.85      2.02 o 
  12   3   5       88.55       71.03      4.10 o 
  13   3   5       31.89       33.58      1.93 o 
 -12   4   5       10.58       10.52      2.12 o 
 -11   4   5       53.60       56.40      3.16 o 
 -10   4   5        1.36        1.40      2.50 o 
  -9   4   5       52.46       64.09      9.43 o 
  -8   4   5      634.79      630.86     33.47 o 
  -7   4   5       58.23       58.94      3.65 o 
  -6   4   5        3.09        5.36      2.37 o 
  -5   4   5       28.20       19.09      7.32 o 
  -4   4   5       92.03       76.44      3.44 o 
  -3   4   5        0.19        1.01      2.42 o 
  -2   4   5       73.28       73.53      3.41 o 
  -1   4   5       12.50       23.53      3.27 o 
   0   4   5        0.50        0.74      2.37 o 
   1   4   5       20.20       19.98      4.01 o 
   2   4   5      141.93      133.50      5.09 o 
   3   4   5       58.96       57.55      4.63 o 
   4   4   5        0.54        4.55      3.06 o 
   5   4   5       28.80       32.36      3.62 o 
   6   4   5       34.70       39.61      3.26 o 
   7   4   5       17.31       18.33      2.77 o 
   8   4   5       14.91       14.73      2.46 o 
   9   4   5       24.32       24.16      2.34 o 
  10   4   5       36.86       33.58      2.54 o 
  11   4   5       60.97       55.73      2.57 o 
  12   4   5        0.05       -1.34      2.47 o 
  13   4   5       34.14       47.62      3.22 o 
 -12   5   5        0.04       -0.22      3.03 o 
 -11   5   5       95.44       95.24      3.81 o 
 -10   5   5       60.78       68.43      3.34 o 
  -9   5   5        0.39        0.15      2.58 o 
  -8   5   5        2.73        5.01      2.88 o 
  -7   5   5      153.56      160.36      7.04 o 
  -6   5   5      144.45      125.06      7.24 o 
  -5   5   5       37.01       40.80      3.92 o 
  -4   5   5      786.90      816.03     61.98 o 
  -3   5   5       42.19       35.50      4.34 o 
  -2   5   5       56.31       49.25      3.84 o 
  -1   5   5      418.27      411.22      9.52 o 
   0   5   5      189.88      188.86      4.49 o 
   1   5   5        2.63        0.36      2.79 o 
   2   5   5      375.56      343.99      7.50 o 
   3   5   5       93.39       89.01      4.37 o 
   4   5   5      634.99      611.56     26.92 o 
   5   5   5      183.26      174.89     10.13 o 
   6   5   5      136.85      135.48      4.84 o 
   7   5   5      158.06      151.44      4.74 o 
   8   5   5       42.63       43.57      3.09 o 
   9   5   5       11.77        9.16      2.28 o 
  10   5   5        0.47        2.23      1.82 o 
  11   5   5       15.85       20.20      1.85 o 
  12   5   5      329.30      338.48      5.02 o 
 -12   6   5      209.34      205.36      5.02 o 
 -11   6   5       79.56       87.59      4.67 o 
 -10   6   5        0.67        3.22      3.67 o 
  -9   6   5      240.83      259.32      8.44 o 
  -8   6   5      424.08      429.53     11.23 o 
  -7   6   5        3.06        1.78      4.07 o 
  -6   6   5      851.84      811.80     15.61 o 
  -5   6   5       63.95       56.61      7.28 o 
  -4   6   5       50.02       45.49      3.64 o 
  -3   6   5      636.24      586.65     24.18 o 
  -2   6   5       20.48       14.88      3.06 o 
  -1   6   5       17.81       17.51      2.53 o 
   0   6   5       31.02       32.42      2.56 o 
   1   6   5      239.74      246.47      6.31 o 
   2   6   5      215.95      191.21      5.71 o 
   3   6   5      248.28      229.18      6.16 o 
   4   6   5     2119.39     2089.17     24.39 o 
   5   6   5       50.78       50.82      6.48 o 
   6   6   5       59.08       60.75      3.53 o 
   7   6   5      457.53      454.38      7.51 o 
   8   6   5      142.17      145.81      4.18 o 
   9   6   5       81.18       73.38      4.31 o 
  10   6   5        5.66        2.24      2.56 o 
  11   6   5      104.12      102.35      4.61 o 
  12   6   5      192.21      208.79      4.44 o 
 -11   7   5      161.42      189.95      5.70 o 
 -10   7   5      378.71      433.51      9.25 o 
  -9   7   5      225.34      240.51      7.84 o 
  -8   7   5       88.44       87.75      5.69 o 
  -7   7   5       72.00       69.26      5.53 o 
  -6   7   5      110.36       89.49      6.06 o 
  -5   7   5       16.35       15.50      3.01 o 
  -4   7   5      397.66      391.71     15.08 o 
  -3   7   5       15.92       17.56      3.04 o 
  -2   7   5        8.19       11.56      3.26 o 
  -1   7   5      150.97      154.50      8.55 o 
   0   7   5       85.39       87.20      9.67 o 
   1   7   5       42.81       52.50      3.54 o 
   2   7   5      265.11      262.05      8.70 o 
   3   7   5       45.67       51.47      3.71 o 
   4   7   5       51.32       47.69      3.49 o 
   5   7   5      141.99      138.72      4.90 o 
   6   7   5        4.00        5.33      2.32 o 
   7   7   5        0.31       -0.38      2.21 o 
   8   7   5       25.00       26.90      2.45 o 
   9   7   5       12.77        9.60      2.68 o 
  10   7   5        9.42       11.79      2.35 o 
  11   7   5        0.34       -1.07      1.72 o 
 -11   8   5      130.54      149.48      4.40 o 
 -10   8   5        0.04        2.42      2.89 o 
  -9   8   5        9.73       12.00      3.26 o 
  -8   8   5      431.60      450.23     10.08 o 
  -7   8   5      247.17      237.34      8.01 o 
  -6   8   5        2.39        0.48      2.70 o 
  -5   8   5      105.10       93.27      4.03 o 
  -4   8   5       69.20       64.01      5.08 o 
  -3   8   5        8.85        5.30      2.87 o 
  -2   8   5       38.13       36.10      3.20 o 
  -1   8   5        0.01       -3.83      3.83 o 
   0   8   5        0.27        1.08      2.49 o 
   1   8   5        3.21       -0.70      2.48 o 
   2   8   5       11.35        9.77      2.63 o 
   3   8   5        6.98        8.25      2.64 o 
   4   8   5        2.43        3.23      2.51 o 
   5   8   5        9.24       13.41      2.70 o 
   6   8   5        9.00        8.62      2.33 o 
   7   8   5       36.01       36.69      2.61 o 
   8   8   5      124.16      130.92      5.35 o 
   9   8   5        5.39        7.27      2.57 o 
  10   8   5        7.23        1.19      1.85 o 
 -10   9   5      317.63      357.54      6.66 o 
  -9   9   5       93.36       99.52      4.51 o 
  -8   9   5       36.78       35.96      3.91 o 
  -7   9   5      549.66      554.61     10.52 o 
  -6   9   5        2.99        3.54      2.71 o 
  -5   9   5       57.81       72.03      3.80 o 
  -4   9   5      854.45      869.72     18.74 o 
  -3   9   5      101.35      100.69      4.33 o 
  -2   9   5       74.45       65.20      3.83 o 
  -1   9   5      222.28      218.23      8.55 o 
   0   9   5      262.07      264.84      9.91 o 
   1   9   5        8.43        2.94      2.52 o 
   2   9   5      663.30      653.54     12.70 o 
   3   9   5       20.51       20.93      2.66 o 
   4   9   5       22.97       20.78      2.49 o 
   5   9   5      140.00      148.63      4.42 o 
   6   9   5      266.81      280.38      5.36 o 
   7   9   5        7.34        6.25      2.10 o 
   8   9   5      331.84      363.96      7.56 o 
   9   9   5        1.20       -3.05      3.05 o 
  -9  10   5      122.46      145.60      4.21 o 
  -8  10   5       55.96       65.07      3.56 o 
  -7  10   5        1.12        3.44      2.54 o 
  -6  10   5      187.16      186.80      4.10 o 
  -5  10   5        1.04       -2.02      2.39 o 
  -4  10   5       11.25       13.38      2.42 o 
  -3  10   5      328.39      308.48     21.35 o 
  -2  10   5        7.46        7.90      3.38 o 
  -1  10   5       24.45       23.70      3.84 o 
   0  10   5        7.30        5.70      4.03 o 
   1  10   5      252.50      268.21      5.63 o 
   2  10   5       46.55       39.84      2.86 o 
   3  10   5        8.93        3.48      2.25 o 
   4  10   5      365.30      380.17     16.42 o 
   5  10   5        0.99        2.81      1.89 o 
   6  10   5      126.06      127.07      3.39 o 
  -6  11   5        6.79        5.97      2.99 o 
  -5  11   5        8.77       10.35      2.21 o 
  -4  11   5       39.41       29.70      2.88 o 
  -3  11   5        7.04        8.69      2.79 o 
  -2  11   5        3.63        0.87      2.94 o 
  -1  11   5       71.84       69.88      4.76 o 
   0  11   5        8.09        3.49      3.27 o 
   1  11   5      274.91      286.11      8.08 o 
   2  11   5      198.99      214.78      7.17 o 
   3  11   5       23.08       21.76      3.28 o 
   4  11   5       26.78       31.53      3.21 o 
   5  11   5       28.59       32.79      2.91 o 
  -4  12   5        0.99        0.83      2.62 o 
  -3  12   5       15.00       12.73      2.78 o 
  -2  12   5        4.32        4.24      2.54 o 
  -1  12   5        7.21        8.70      2.72 o 
   0  12   5        1.30        0.46      2.49 o 
   1  12   5       14.23       17.62      3.10 o 
   2  12   5      102.75      117.82      4.69 o 
   3  12   5        3.06        2.18      2.54 o 
  -9   0   6      509.33      518.46      8.92 o 
  -8   0   6      737.95      722.04     11.59 o 
  -7   0   6       45.98       48.51      4.30 o 
  -6   0   6        9.25        8.87      3.78 o 
  -5   0   6       66.17       61.94      5.29 o 
  -4   0   6        2.04        3.57      4.11 o 
  -3   0   6     1606.94     1513.86     19.96 o 
  -2   0   6        3.71       10.21      2.84 o 
  -1   0   6        9.44        4.56      2.66 o 
   0   0   6       46.66       48.95      3.43 o 
   1   0   6      151.56      142.22      7.06 o 
   2   0   6        0.03       -2.64      3.52 o 
   3   0   6      250.79      249.73      8.92 o 
   4   0   6     1030.97     1003.63     16.27 o 
   5   0   6      349.76      328.73      9.54 o 
   6   0   6      363.65      354.98      9.08 o 
   7   0   6        3.66        6.80      2.87 o 
   8   0   6      184.61      193.24      5.80 o 
   9   0   6      437.32      458.77      7.66 o 
 -10   1   6       32.04       31.42      2.78 o 
  -9   1   6      264.96      265.65      6.76 o 
  -8   1   6      567.62      564.62      7.30 o 
  -7   1   6       21.58       19.57      2.64 o 
  -6   1   6        1.48        2.05      2.41 o 
  -5   1   6      105.10      105.70      4.27 o 
  -4   1   6       25.69       30.95      3.07 o 
  -3   1   6      121.19      111.93      4.64 o 
  -2   1   6      489.96      477.75      9.30 o 
  -1   1   6       93.43       88.81      2.85 o 
   0   1   6      268.99      268.27      5.05 o 
   1   1   6      132.14      137.72      6.12 o 
   2   1   6       72.00       70.86      4.07 o 
   3   1   6       11.52       12.96      2.91 o 
   4   1   6       83.40       80.74      3.98 o 
   5   1   6      240.23      226.35      5.88 o 
   6   1   6       19.67       19.21      2.62 o 
   7   1   6       77.88       71.43      3.21 o 
   8   1   6       73.48       77.71      2.99 o 
   9   1   6       12.98       13.03      1.62 o 
  10   1   6        4.44        4.66      2.23 o 
 -10   2   6        0.43        0.25      2.74 o 
  -9   2   6       37.96       35.48      3.50 o 
  -8   2   6       77.36       85.55      5.23 o 
  -7   2   6       23.40       23.44      3.95 o 
  -6   2   6       50.73       50.49      4.51 o 
  -5   2   6        0.35        0.24      2.43 o 
  -4   2   6        1.13        0.91      2.61 o 
  -3   2   6        1.38        0.87      2.15 o 
  -2   2   6        0.05        0.96      2.62 o 
  -1   2   6       38.54       31.45      2.34 o 
   0   2   6       12.30       11.96      2.29 o 
   1   2   6        0.80        0.43      2.13 o 
   2   2   6        1.29       -1.50      2.98 o 
   3   2   6       47.87       45.30      3.43 o 
   4   2   6       37.55       38.69      3.24 o 
   5   2   6      269.51      268.57      6.00 o 
   6   2   6       39.21       38.88      2.77 o 
   7   2   6        8.20       10.64      2.39 o 
   8   2   6        7.41        9.56      1.88 o 
   9   2   6        0.25       -0.61      2.87 o 
 -10   3   6       22.85       19.91      2.83 o 
  -9   3   6      179.59      169.89      5.74 o 
  -8   3   6      174.92      201.32      6.82 o 
  -7   3   6        8.64       14.18      3.84 o 
  -6   3   6        7.18       11.38      3.86 o 
  -5   3   6      149.26      162.01      7.02 o 
  -4   3   6       70.37       83.45      5.87 o 
  -3   3   6      184.01      181.69      5.09 o 
  -2   3   6      241.68      235.92      9.48 o 
  -1   3   6       98.09       96.28      3.22 o 
   0   3   6      179.71      174.44      3.99 o 
   1   3   6       59.69       67.96      2.86 o 
   2   3   6       25.69       24.92      2.94 o 
   3   3   6      103.21      110.36     11.18 o 
   4   3   6      263.74      259.41      6.02 o 
   5   3   6      142.61      142.12      5.87 o 
   6   3   6        0.52        0.34      1.91 o 
   7   3   6        0.86        3.94      1.89 o 
   8   3   6      115.14      126.41      5.25 o 
   9   3   6      145.80      153.64      6.09 o 
 -10   4   6        1.32        4.71      2.34 o 
  -9   4   6      179.28      219.11      6.04 o 
  -8   4   6      283.21      316.79      7.99 o 
  -7   4   6       42.57       45.25      4.41 o 
  -6   4   6        3.67        7.68      3.65 o 
  -5   4   6       19.58       22.86      4.12 o 
  -4   4   6       17.30       30.58      4.41 o 
  -3   4   6     1054.64     1077.47     58.27 o 
  -2   4   6        1.01        1.32      2.60 o 
  -1   4   6        5.25        2.67      2.20 o 
   0   4   6       54.76       55.19      2.60 o 
   1   4   6       20.47       18.43      2.55 o 
   2   4   6       62.41       71.13      3.80 o 
   3   4   6      172.26      179.43      5.23 o 
   4   4   6      757.78      779.70     25.06 o 
   5   4   6      341.79      343.96      9.66 o 
   6   4   6      191.90      192.08      4.62 o 
   7   4   6        7.18        8.20      1.88 o 
   8   4   6      246.53      261.06     12.98 o 
   9   4   6      238.40      263.81      5.49 o 
  -9   5   6      135.40      155.52      5.15 o 
  -8   5   6      424.71      462.64      8.89 o 
  -7   5   6      109.65      119.06      5.43 o 
  -6   5   6       80.86       71.49      4.90 o 
  -5   5   6      197.20      210.41      7.21 o 
  -4   5   6        9.93       14.05      2.71 o 
  -3   5   6      112.52      122.60      5.93 o 
  -2   5   6      399.08      392.67     22.44 o 
  -1   5   6       16.81       13.46      2.85 o 
   0   5   6       93.24       93.74      3.73 o 
   1   5   6      179.41      167.15      5.11 o 
   2   5   6      187.06      198.38      5.21 o 
   3   5   6      227.60      229.77      5.50 o 
   4   5   6        4.35        4.91      2.28 o 
   5   5   6      188.04      199.82      4.90 o 
   6   5   6       27.47       28.85      2.41 o 
   7   5   6      269.04      294.50     12.49 o 
   8   5   6       91.79       96.21      3.57 o 
   9   5   6        2.28        5.53      1.82 o 
  -9   6   6      102.67      106.12      3.97 o 
  -8   6   6      242.70      260.85      6.33 o 
  -7   6   6      116.52      126.04      5.16 o 
  -6   6   6      140.75      150.32      5.81 o 
  -5   6   6        8.87       11.65      3.52 o 
  -4   6   6        0.44        2.00      2.46 o 
  -3   6   6        9.99        9.71      2.58 o 
  -2   6   6        0.05       -0.28      4.01 o 
  -1   6   6       81.91       80.43      3.45 o 
   0   6   6       13.69       15.67      2.81 o 
   1   6   6        0.08        1.26      2.25 o 
   2   6   6        1.73        8.39      2.32 o 
   3   6   6      181.37      191.49     10.89 o 
   4   6   6      298.32      306.43      8.96 o 
   5   6   6      781.25      824.02     22.41 o 
   6   6   6       53.68       60.67      3.21 o 
   7   6   6       53.61       60.97      2.41 o 
   8   6   6       42.15       41.97      2.68 o 
  -8   7   6        6.99       10.28      2.45 o 
  -7   7   6      141.94      154.99      5.03 o 
  -6   7   6       25.49       26.22      2.97 o 
  -5   7   6      280.38      291.60      6.88 o 
  -4   7   6      156.95      187.95      4.28 o 
  -3   7   6      156.09      158.04      5.55 o 
  -2   7   6       75.30       76.52      3.13 o 
  -1   7   6       42.13       30.07      4.35 o 
   0   7   6       10.36        9.34      3.70 o 
   1   7   6       69.09       67.16      3.00 o 
   2   7   6       24.79       28.47      2.38 o 
   3   7   6       79.20       84.25      3.33 o 
   4   7   6       72.39       72.94      3.12 o 
   5   7   6       77.27       86.10      3.99 o 
   6   7   6       19.36       15.18      4.58 o 
   7   7   6       10.47        8.90      2.30 o 
  -6   8   6      112.05      122.66      4.06 o 
  -5   8   6        0.98        3.08      2.73 o 
  -4   8   6      101.51      110.16      3.37 o 
  -3   8   6      387.13      380.35      6.92 o 
  -2   8   6        0.74        2.26      3.16 o 
  -1   8   6        0.64       -3.18      3.18 o 
   0   8   6       75.61       72.50      4.78 o 
   1   8   6       53.75       69.51      4.56 o 
   2   8   6      211.42      230.61      4.95 o 
   3   8   6      160.42      183.67      3.97 o 
   4   8   6      323.16      350.93      5.04 o 
   5   8   6      166.98      189.71      3.60 o 
   6   8   6       68.82       70.33      3.18 o 
  -3   9   6      125.71      106.24      3.98 o 
  -2   9   6      106.90      110.20      4.50 o 
  -1   9   6       11.61       11.17      2.57 o 
   0   9   6        8.21        8.82      2.86 o 
   1   9   6       16.37       11.94      2.73 o 
   2   9   6      214.67      233.40      6.18 o 
   3   9   6       58.37       52.78      3.29 o 
   4   9   6        2.28        4.49      2.21 o 
   0  10   6        3.97        1.32      2.48 o 
   0   1   7        8.95        1.66      3.21 o 
   1   1   7        1.69        0.27      1.83 o 
   2   1   7       49.06       53.22      3.08 o 
   3   1   7       33.59       38.35      2.08 o 
   4   1   7        5.05        5.04      2.01 o 
   5   1   7      151.24      160.21      2.96 o 
   0   2   7       82.50       91.40      3.71 o 
   1   2   7       23.62       20.11      1.89 o 
   2   2   7        0.45        3.12      1.68 o 
   3   2   7      232.67      263.62      4.65 o 
   4   2   7       17.71       20.39      1.83 o 
   0   3   7        6.28        8.03      2.58 o 
   1   3   7        0.50       -0.12      2.54 o 
   2   3   7      160.07      177.01      4.83 o 
   3   3   7        0.70       -0.43      2.21 o 
   4   3   7       20.64       24.38      2.20 o 
   1   4   7        9.46       11.94      2.18 o 
   2   4   7        1.08        0.08      2.20 o 
                                                 
